# Supplementary material for: The relationship between the principals’ emotional intelligence and conflict management: based on latent profile analysis
Source: Front Psychol. 2025 Apr 2;16:1548185. doi: 10.3389/fpsyg.2025.1548185 (PMC12001525; doi:10.3389/fpsyg.2025.1548185)
Supplement: Supplementary file 1 [file Data_Sheet_1.ZIP]

Archive with 18 entries (18 files):
- data/Adjusted CFA of CM.inp
- data/BCH.inp
- data/CM Cronbachí»s alpha.spv
- data/Common Method Bias.spv
- data/Descriptive statistics and bivariate intercorrelations .spv
- data/Descriptive statistics of the sample.spv
- data/EI Cronbachí»s alpha.spv
- data/Instruments.docx
- data/LPA2.inp
- data/LPA3.inp
- data/LPA4.inp
- data/LPA5.inp
- data/LPA6.inp
- data/Original CFA of CM.inp
- data/Original CFA of EI.inp
- data/original data.sav
- data/original data.xlsx
- data/raw data.xlsx
