# Supplementary material for: The relationship between the principals’ emotional intelligence and conflict management: based on latent profile analysis
Source: Front Psychol. 2025 Apr 2;16:1548185. doi: 10.3389/fpsyg.2025.1548185 (PMC12001525; doi:10.3389/fpsyg.2025.1548185)
Supplement: Supplementary file 1 [file Data_Sheet_1.ZIP › data/LPA6.inp]

TITLE:this is an example of LPA

DATA:
  FILE IS D:\ÐÂ½¨ÎÄ¼þ¼Ð\data\original data.dat;
VARIABLE:
  NAMES ARE ID Time Sum Gender Grade Location School_Type Experience 
  CM1 CM2 CM3 CM4 CM5 CM6 CM7 CM8 CM9 CM10 CM11 CM12 
  CM13 CM14 CM15 EI1 EI2 EI3 EI4 EI5 EI6 EI7 EI8 EI9 EI10 
  EI11 EI12 EI13 EI14 EI15 EI16 JS1 JS2 JS3 JS4 JS5 IQ1 IQ2 
  IQ3 IQ4 IQ5 IQ6 CS1 CS2 CS3 CS4;

IDVARIABLE IS ID;

USEVARIABLES ARE SELF REGU USEO OTHER COMPET AVOID ACCOM;
   
  MISSING=ALL(-99);

  CLASS=c(6);

AUXILIARY=COMPET(BCH) AVOID(BCH) ACCOM(BCH);

DEFINE:
  COMPET=MEAN(CM4 CM9 CM12);
  AVOID=MEAN(CM6 CM10 CM15);
  ACCOM=MEAN(CM3 CM11 CM14);

  SELF=MEAN(EI1 EI2 EI3 EI4); 
  REGU=MEAN(EI5 EI6 EI7 EI8);
  USEO=MEAN(EI9 EI10 EI11 EI12);
  OTHER=MEAN(EI13 EI14 EI15 EI16); 


ANALYSIS:TYPE IS MIXTURE;
STARTS=200 50;

OUTPUT:SAMP TECH11 TECH14 CINT;

SAVEDATA:FILE=class1.txt;
SAVE=cprob;

PLOT:TYPE=plot3;
SERIES=SELF REGU USEO OTHER(*);
