# Supplementary material for: The relationship between the principals’ emotional intelligence and conflict management: based on latent profile analysis
Source: Front Psychol. 2025 Apr 2;16:1548185. doi: 10.3389/fpsyg.2025.1548185 (PMC12001525; doi:10.3389/fpsyg.2025.1548185)
Supplement: Supplementary file 1 [file Data_Sheet_1.ZIP › data/Original CFA of CM.inp]

DATA:
  FILE IS D:\ÐÂ½¨ÎÄ¼þ¼Ð\LPAÊý¾Ý\original data.dat;
VARIABLE:
  NAMES ARE ID Time Sum Gender Grade Location School_Type Experience 
  CM1 CM2 CM3 CM4 CM5 CM6 CM7 CM8 CM9 CM10 CM11 CM12 
  CM13 CM14 CM15 EI1 EI2 EI3 EI4 EI5 EI6 EI7 EI8 EI9 EI10 
  EI11 EI12 EI13 EI14 EI15 EI16 JS1 JS2 JS3 JS4 JS5 IQ1 IQ2 
  IQ3 IQ4 IQ5 IQ6 CS1 CS2 CS3 CS4;

  USEVAR=CM1 CM2 CM3 CM4 CM5 CM6 CM7 CM9 CM10 CM11 CM12 CM13
  CM14 CM15 CM8;

MODEL:
COLLA BY CM1 CM5 CM7;
COMPET BY CM4 CM9 CM12;
AVOID BY CM6 CM10 CM15;
ACCOM BY CM3 CM11 CM14;
COMPRO BY CM2 CM8 CM13;


OUTPUT:
 MODINDICES STANDARDIZED;
