# Supplementary material for: The relationship between the principals’ emotional intelligence and conflict management: based on latent profile analysis
Source: Front Psychol. 2025 Apr 2;16:1548185. doi: 10.3389/fpsyg.2025.1548185 (PMC12001525; doi:10.3389/fpsyg.2025.1548185)
Supplement: Supplementary file 1 [file Data_Sheet_1.ZIP › data/original data.xlsx]

## Sheet: original data
ID	Time	Sum	Gender	Grade	Location	School_Type	Experience	CM1	CM2	CM3	CM4	CM5	CM6	CM7	CM8	CM9	CM10	CM11	CM12	CM13	CM14	CM15	EI1	EI2	EI3	EI4	EI5	EI6	EI7	EI8	EI9	EI10	EI11	EI12	EI13	EI14	EI15	EI16	JS1	JS2	JS3	JS4	JS5	IQ1	IQ2	IQ3	IQ4	IQ5	IQ6
67	423	201	1	3	3	1	3	3	4	4	1	4	4	4	4	3	3	4	4	4	4	4	5	5	5	5	3	1	4	5	5	4	3	5	5	5	5	5	3	5	1	3	1	5	5	4	5	4	5
290	183	171	1	2	2	1	2	4	1	4	4	4	1	4	1	4	1	4	4	4	4	4	5	5	5	1	5	5	5	5	5	5	5	5	5	5	5	5	1	5	1	5	1	5	5	1	1	5	5
396	117	203	1	1	3	1	1	4	4	4	4	4	4	4	4	1	4	4	4	4	4	3	5	5	5	5	5	5	5	5	5	5	5	5	5	5	5	5	1	5	1	1	1	5	5	1	1	5	5
87	465	163	2	2	3	2	3	3	2	2	4	4	1	4	3	4	2	3	3	2	2	2	4	4	4	4	3	4	4	4	4	4	4	4	4	4	4	4	1	5	1	5	2	4	3	4	4	4	4
310	577	161	1	1	1	1	2	4	1	1	1	4	1	4	1	1	4	3	4	1	1	4	5	5	4	3	4	4	4	3	4	4	4	5	5	4	5	5	3	5	1	1	2	5	5	3	3	5	5
385	242	195	1	1	3	1	1	4	4	4	1	4	4	4	4	4	4	4	4	4	4	4	5	5	5	5	3	5	5	5	5	5	5	5	3	3	3	3	1	5	1	3	2	5	5	1	1	5	5
313	465	173	1	1	1	1	3	4	4	4	1	4	1	4	2	1	2	3	1	2	1	4	5	5	5	5	5	5	5	3	5	5	5	5	5	5	5	5	3	5	1	3	3	1	5	1	1	1	1
168	143	182	1	1	3	1	2	4	4	4	2	4	1	4	4	2	2	4	4	4	4	4	5	5	5	5	5	5	5	5	5	5	5	5	3	5	2	4	3	5	1	3	3	4	1	1	1	5	5
114	253	170	1	2	2	1	2	3	1	2	3	4	2	4	1	4	4	3	3	1	1	1	5	5	5	5	3	3	4	3	5	5	5	5	4	3	3	3	3	5	1	3	3	3	3	5	3	3	5
432	433	160	2	1	1	1	2	2	1	3	4	4	1	4	1	3	1	1	3	2	3	4	5	5	5	5	3	5	5	4	5	5	4	5	5	5	5	5	3	5	1	3	3	5	5	1	1	5	1
11	2095	160	2	2	3	2	2	3	1	4	2	4	1	4	2	1	2	4	4	2	4	4	5	4	4	5	4	5	5	4	5	2	5	5	4	4	3	3	3	5	1	3	3	4	2	1	1	4	4
308	479	166	1	1	1	1	1	4	1	4	4	4	1	4	1	4	2	4	2	2	2	2	5	5	5	5	5	5	5	5	5	5	5	5	4	4	3	4	3	5	1	3	3	3	3	1	1	3	3
267	229	146	1	1	2	1	1	2	2	2	4	4	1	2	2	4	2	1	2	3	1	2	2	2	4	3	3	5	5	5	5	5	5	5	5	5	5	5	3	5	1	3	3	1	3	1	1	1	1
209	467	149	1	1	1	1	3	3	2	4	2	4	1	4	1	3	3	4	2	2	2	2	4	5	5	5	5	3	2	3	4	3	3	5	5	5	5	4	4	5	1	3	3	2	2	1	2	2	4
393	461	182	2	1	1	1	2	4	3	4	3	4	1	4	1	1	2	4	4	4	4	4	5	5	5	5	3	5	5	4	5	5	5	5	5	5	5	4	4	5	1	3	3	3	3	4	4	4	4
245	3587	178	1	1	3	2	2	1	2	2	4	3	2	2	3	4	2	3	4	3	3	4	5	5	5	5	5	5	5	5	5	4	5	5	5	5	5	5	4	5	1	1	3	3	3	1	1	2	1
423	258	187	1	1	1	1	1	4	4	4	2	4	2	4	2	3	4	4	3	4	4	4	4	4	4	4	4	4	4	5	5	5	4	5	5	5	5	5	4	5	1	3	3	4	2	2	4	3	2
377	495	147	1	2	2	1	1	1	1	2	1	1	1	3	3	2	3	4	3	3	4	3	3	5	5	5	4	3	3	5	5	5	5	5	3	4	4	4	2	5	1	3	3	4	2	3	2	3	5
522	214	156	2	1	3	1	4	4	3	4	3	4	1	4	1	2	4	4	3	4	4	4	5	5	5	5	5	5	5	5	5	3	5	5	5	5	5	5	3	5	1	3	4	1	1	1	1	1	1
521	475	175	1	3	3	1	4	3	4	2	3	4	2	4	3	3	4	4	3	3	3	3	3	4	5	4	4	5	5	4	4	3	4	4	4	4	3	4	3	5	1	3	4	4	4	2	4	4	5
335	202	160	1	3	1	1	2	4	3	4	3	4	1	3	1	1	4	4	3	3	1	1	5	5	5	5	3	3	5	5	5	3	5	5	3	3	4	3	3	5	1	5	5	1	1	1	1	1	1
519	338	169	1	3	4	1	1	3	3	3	3	3	1	3	3	1	4	4	4	4	4	3	4	4	5	5	5	5	5	5	5	3	5	5	3	3	3	3	3	5	1	3	5	3	3	5	5	5	5
232	1406	156	1	1	2	1	1	3	2	3	1	3	1	4	2	4	2	4	3	3	3	4	5	5	5	5	5	5	5	4	5	5	4	4	4	4	4	3	3	4	2	4	2	4	2	2	2	2	2
392	538	185	2	2	3	1	5	4	4	4	2	4	3	4	2	1	4	4	4	4	4	4	5	4	4	4	4	4	4	4	5	3	5	5	4	4	4	4	3	4	2	4	2	4	4	1	4	3	3
525	182	156	1	2	2	1	1	3	3	3	2	3	2	2	3	2	3	4	3	3	3	3	4	3	4	3	3	3	3	4	4	4	4	4	4	4	4	4	3	4	2	4	2	3	3	2	2	3	3
154	270	153	1	1	3	1	1	3	3	3	2	3	2	4	2	2	3	3	3	3	3	2	5	4	4	4	4	4	4	3	3	3	3	3	3	3	3	3	3	4	2	3	2	4	2	2	2	3	5
45	229	141	1	3	2	1	1	2	2	2	2	3	1	2	1	2	2	3	2	2	2	3	2	4	4	2	3	4	4	3	5	4	4	4	4	5	4	4	2	4	2	2	2	3	3	4	2	4	4
185	402	149	2	1	2	1	1	3	2	3	3	3	1	3	2	1	1	3	2	1	2	4	4	4	4	4	3	3	3	3	4	4	4	4	4	4	4	4	3	4	2	3	3	3	4	1	1	3	3
228	287	169	1	1	2	1	1	4	3	4	3	3	3	3	3	2	4	4	3	3	2	2	4	4	4	4	4	3	4	4	3	3	4	4	4	4	3	3	3	4	2	3	3	3	4	4	4	4	3
309	989	151	1	1	1	1	5	3	3	3	3	4	2	2	2	1	2	3	3	2	2	3	3	4	4	4	3	3	4	4	4	4	4	4	4	4	4	4	3	4	2	4	3	3	3	1	1	2	4
510	508	155	1	1	2	1	4	3	2	3	2	3	3	3	2	1	2	3	2	2	2	3	5	4	5	4	4	5	5	4	4	3	3	4	3	3	3	3	3	4	2	3	3	3	2	1	1	3	2
407	274	130	2	1	2	1	4	3	2	1	3	4	1	4	1	1	1	3	4	1	1	1	3	3	3	3	4	3	4	3	5	4	4	4	4	4	5	5	3	4	2	3	3	1	1	1	1	1	1
520	206	157	1	1	2	1	2	4	2	4	2	4	3	4	3	3	4	4	3	3	3	3	4	3	4	3	4	4	4	4	3	3	3	3	5	5	4	4	3	4	2	3	3	1	4	1	1	1	1
486	555	168	1	2	2	1	1	3	4	4	3	4	2	4	2	3	3	3	3	3	2	2	5	5	5	4	4	5	4	4	5	5	4	5	4	4	4	4	3	4	2	4	3	4	2	1	1	3	2
174	182	152	2	1	3	1	1	3	2	3	3	3	2	3	3	2	2	3	2	2	3	2	4	4	4	4	4	4	4	4	4	4	4	4	4	4	3	4	3	4	2	3	3	3	3	3	3	3	3
526	267	137	1	2	2	1	1	3	2	3	3	4	1	3	1	3	3	3	3	2	3	3	3	4	4	3	3	3	3	3	3	4	4	5	3	3	3	3	3	4	2	3	3	3	2	1	1	2	1
318	346	166	1	1	1	1	1	3	3	3	3	4	3	4	3	2	4	3	3	3	3	3	4	3	4	4	4	3	4	4	4	4	4	4	4	4	3	3	3	4	2	3	3	4	4	3	2	3	2
478	456	144	2	1	3	1	1	3	3	2	3	4	2	4	1	3	1	2	3	2	2	2	4	4	4	3	4	4	4	4	4	4	4	4	4	4	4	4	3	4	2	3	3	4	4	1	1	5	1
107	189	152	1	2	2	1	1	3	2	3	2	4	2	3	2	3	2	3	3	2	3	2	4	4	4	4	4	4	4	4	4	4	4	4	4	4	4	4	3	4	2	2	3	4	3	2	1	3	4
238	529	131	1	1	3	2	1	3	3	2	2	3	1	2	2	2	2	2	2	2	2	1	4	4	4	4	3	3	3	3	4	4	4	4	4	4	4	4	3	4	2	4	4	3	3	2	2	2	2
336	461	145	1	1	3	1	1	3	3	3	3	3	2	3	2	2	2	3	3	3	3	2	4	5	4	4	3	3	3	3	4	4	4	4	4	4	4	4	3	4	2	4	4	2	2	2	2	2	3
518	354	134	1	1	3	1	4	2	2	2	2	3	3	3	2	3	2	2	2	2	2	2	3	3	3	3	3	3	3	3	4	3	4	3	4	4	4	4	3	4	2	4	4	2	3	1	2	2	3
372	411	130	1	1	2	1	2	4	2	3	1	3	4	4	1	1	1	3	2	3	2	2	2	4	4	4	3	3	4	3	3	2	2	4	3	3	2	2	3	4	2	3	4	2	1	1	1	2	1
529	215	144	1	1	3	1	2	4	2	4	3	4	1	4	3	2	2	3	3	3	3	2	3	2	3	3	3	3	3	4	4	4	3	4	3	3	2	4	3	4	2	3	4	5	4	1	1	1	2
294	247	118	1	1	3	1	2	2	2	3	1	3	2	3	2	1	2	3	2	3	2	1	3	3	3	3	4	3	2	3	3	4	3	4	2	2	2	2	3	4	2	3	4	2	3	1	2	2	1
434	292	147	1	3	3	1	2	3	2	2	4	4	2	3	1	3	1	3	3	2	1	1	4	4	4	4	4	4	4	4	4	4	4	4	4	4	4	4	3	4	2	4	4	4	1	1	4	1	4
458	194	146	2	2	4	1	1	3	3	3	3	4	1	4	2	4	2	3	3	2	3	2	4	4	4	4	4	4	4	4	4	4	3	4	3	4	3	3	3	4	2	4	4	2	3	2	2	2	2
93	154	165	1	3	3	2	1	3	3	4	3	3	3	4	2	2	4	3	3	3	2	4	5	5	5	5	4	4	5	4	4	4	4	4	3	3	2	3	3	4	2	3	4	3	3	2	1	3	4
511	206	125	1	2	2	1	1	3	2	3	2	3	1	3	3	1	3	3	3	2	2	2	2	3	3	3	3	3	3	3	3	3	3	3	3	3	3	3	3	4	2	3	4	2	2	1	1	2	2
37	422	147	1	1	3	1	1	3	3	3	2	3	2	3	2	2	3	3	3	3	3	2	4	3	4	4	4	4	4	4	3	3	3	4	4	4	3	4	3	4	2	4	4	2	1	1	1	1	1
200	832	143	1	1	3	1	1	3	1	3	2	4	1	4	1	2	2	3	3	3	1	3	4	4	4	4	4	3	3	4	4	4	4	4	4	4	4	4	3	4	2	4	4	3	4	1	1	1	2
199	347	151	2	1	2	1	1	3	3	3	2	3	3	3	2	1	3	3	3	2	1	3	4	4	4	4	4	4	4	4	4	4	4	4	3	4	4	4	3	4	2	4	4	3	3	1	1	4	1
283	348	145	1	2	4	1	1	2	1	4	3	4	2	3	1	2	3	3	3	2	3	2	4	4	4	4	4	4	4	4	4	4	3	4	3	3	3	3	3	4	2	4	4	3	3	1	1	3	3
268	231	115	2	1	1	1	1	2	2	2	1	3	2	3	2	1	1	1	2	2	2	2	4	4	4	4	3	3	3	3	3	3	3	3	3	4	3	3	3	4	2	4	5	3	1	1	1	3	1
317	484	147	1	1	1	1	2	1	3	3	1	4	2	4	3	2	1	3	3	4	2	3	4	4	4	4	4	4	4	4	3	3	3	5	5	5	5	4	3	4	2	3	5	3	2	2	1	2	2
101	223	147	1	2	2	1	1	3	3	3	2	3	2	3	3	2	3	2	2	3	3	2	3	3	3	3	3	3	3	3	3	3	3	3	3	3	3	3	3	3	3	3	3	5	3	5	4	3	5
258	160	125	2	1	3	1	5	2	2	3	2	2	2	2	2	2	2	2	2	2	2	2	3	3	3	3	3	3	3	3	3	3	3	3	3	3	3	3	3	3	3	3	3	3	3	2	2	3	2
450	107	108	1	2	4	1	3	2	1	1	1	4	2	2	2	2	2	2	2	2	2	1	2	2	2	2	2	3	3	3	3	3	3	3	3	3	3	3	3	3	3	3	3	3	3	3	3	3	3
380	119	121	1	1	1	1	2	1	2	3	1	1	2	1	2	2	2	2	1	1	1	1	3	3	3	3	3	3	3	3	3	3	3	4	3	3	3	3	3	3	3	3	3	3	3	3	3	3	3
411	351	140	1	2	1	1	2	3	3	2	2	4	2	3	3	1	2	3	2	3	2	2	3	4	4	2	3	4	3	3	3	3	3	3	3	3	3	3	3	3	3	3	3	3	3	4	4	4	4
296	383	121	1	1	3	1	1	3	2	2	2	2	1	3	3	1	2	3	2	3	2	1	3	4	4	3	3	3	3	3	3	3	3	3	3	3	3	3	3	3	3	3	3	2	2	3	2	2	2
301	433	130	1	1	3	1	1	3	2	2	3	2	3	3	2	2	2	2	2	2	2	2	2	3	3	3	3	3	3	3	3	3	3	3	3	3	3	3	3	3	3	3	3	3	3	3	3	3	3
7	122	137	1	2	2	1	1	2	3	2	3	3	3	3	3	3	3	3	3	3	3	3	3	2	3	3	3	3	3	3	3	3	3	3	3	3	3	3	3	3	3	3	3	3	3	2	2	3	2
121	206	138	1	2	2	1	1	2	3	2	2	2	2	2	2	2	2	2	2	2	2	2	2	5	5	5	5	5	5	5	4	3	3	3	3	3	3	3	3	3	3	3	3	3	3	3	3	3	3
4	285	129	1	3	3	1	1	2	2	2	3	3	2	2	3	2	2	2	2	2	2	2	3	3	4	3	2	3	3	3	2	3	3	4	3	3	3	3	3	3	3	3	3	3	3	3	3	3	3
76	130	139	2	1	1	1	1	3	3	3	2	3	2	2	3	3	2	2	2	2	2	2	3	3	3	3	3	3	4	3	4	4	4	2	3	3	3	3	3	3	3	3	3	3	3	3	3	3	3
406	155	136	1	2	2	1	1	3	2	3	3	3	1	3	3	2	3	3	3	3	3	3	3	4	3	3	3	3	3	3	3	3	3	3	3	3	3	3	3	3	3	3	3	3	3	3	3	3	3
224	338	149	2	1	4	2	1	3	2	2	3	4	3	4	3	3	2	2	2	3	2	3	5	5	5	5	4	4	5	5	4	4	4	4	4	4	4	4	3	3	3	3	3	2	2	2	2	2	2
315	358	121	1	1	3	1	1	2	3	2	2	3	1	3	2	2	2	2	2	2	2	2	2	4	3	2	3	2	5	5	5	3	3	5	3	3	3	3	3	3	3	3	3	1	1	1	1	3	1
351	419	123	1	1	2	1	1	4	2	2	2	4	2	2	1	1	4	1	2	1	1	2	3	3	3	3	3	3	3	3	3	3	3	5	5	5	3	3	3	3	3	3	3	3	3	1	1	1	3
48	117	155	1	3	2	2	1	2	2	3	3	3	3	3	3	3	2	3	3	3	3	3	3	4	4	4	4	4	4	4	4	4	4	4	4	3	3	3	3	3	3	4	3	3	3	4	3	4	3
122	301	136	1	2	2	1	1	2	2	3	3	3	2	2	2	3	2	3	3	2	2	2	3	3	3	4	4	4	4	3	4	4	4	4	4	4	4	4	3	3	3	3	4	1	2	2	1	3	4
263	204	147	2	1	3	1	1	3	2	3	2	4	2	4	2	1	4	4	2	2	3	3	4	4	4	4	4	4	4	4	4	4	4	4	3	3	3	3	3	3	3	3	4	2	2	2	2	2	2
161	272	176	2	1	3	1	2	3	3	3	3	3	3	4	3	2	4	4	3	3	4	4	4	3	3	3	3	3	3	3	5	4	4	5	4	4	4	4	1	3	3	1	1	5	4	3	5	5	5
31	2406	121	1	2	4	1	3	4	3	3	1	3	1	3	3	2	3	3	2	2	3	2	3	3	3	3	2	2	2	2	2	2	2	3	3	2	3	2	1	3	3	3	3	4	1	1	1	1	1
51	431	134	1	1	3	1	5	3	2	3	3	3	1	2	1	1	4	3	3	2	2	2	4	4	4	4	3	3	3	3	3	3	3	3	4	4	4	4	4	3	3	3	4	2	2	1	1	2	1
302	851	137	2	1	2	1	1	2	3	2	1	3	1	3	1	1	1	2	3	2	3	3	2	3	3	3	3	3	3	3	2	2	3	3	3	3	3	3	1	1	5	1	1	5	3	5	5	5	5
145	294	173	1	2	1	1	3	3	3	4	2	3	3	3	2	4	3	4	3	3	4	2	3	4	5	5	3	2	2	3	4	2	4	5	3	3	3	3	2	4	1	2	1	5	5	5	2	5	5
381	315	160	1	2	2	1	3	3	2	3	1	3	2	3	2	1	3	3	3	2	2	2	4	4	3	4	3	4	5	4	5	3	3	4	3	3	3	3	2	2	1	2	1	4	5	5	5	5	5
146	142	173	1	1	2	1	2	3	3	2	3	3	3	3	3	3	3	2	3	3	3	3	4	4	4	4	4	4	4	4	4	4	4	4	4	4	4	4	2	3	1	1	1	5	5	5	1	1	5
379	324	186	1	2	2	1	2	2	3	4	2	4	4	4	4	1	4	4	4	2	4	4	5	5	5	5	5	5	5	5	5	1	5	5	1	2	1	1	1	1	1	5	1	5	5	5	5	5	5
78	201	173	1	2	1	1	2	4	3	3	3	3	4	4	3	1	4	3	2	3	4	3	4	4	4	4	4	4	4	4	3	3	3	3	3	4	3	3	3	4	1	4	1	5	5	4	4	4	5
68	114	133	1	3	2	1	1	2	3	3	2	3	2	3	2	2	2	2	2	2	2	2	2	3	3	3	3	3	3	3	3	3	3	3	3	3	3	3	1	2	1	1	1	5	4	2	1	4	4
148	270	177	1	1	3	1	1	2	2	3	3	4	2	4	3	4	4	4	4	4	4	4	1	2	5	5	4	5	5	4	4	5	5	5	5	5	5	5	1	3	1	1	1	5	5	1	1	5	5
159	383	179	1	1	2	1	1	4	4	4	3	4	4	3	4	2	4	4	3	4	4	3	5	5	4	5	3	4	5	3	3	3	3	4	2	2	2	2	2	2	1	1	1	5	5	4	5	3	5
414	520	157	1	3	3	1	1	3	3	3	3	4	2	4	2	3	3	3	3	3	4	2	3	4	4	3	3	3	3	4	4	4	5	5	3	3	3	3	3	4	1	2	1	3	3	3	3	3	4
215	472	156	1	1	2	1	1	3	4	4	1	4	1	3	3	1	1	4	3	1	1	4	5	5	5	4	5	5	1	5	5	4	5	5	5	5	5	5	4	3	1	4	1	1	1	4	4	1	4
413	712	155	1	1	1	1	5	2	2	2	2	3	3	3	2	1	3	3	3	3	2	3	3	3	3	3	4	5	5	5	5	3	3	3	3	4	4	4	3	3	1	2	2	2	3	3	3	3	2
531	372	159	1	1	1	1	4	3	4	2	3	4	1	2	2	3	4	3	4	3	2	2	3	3	3	4	3	3	4	4	4	2	2	3	5	5	4	3	2	3	1	2	2	4	4	3	2	3	4
49	297	152	1	3	2	1	2	2	2	2	2	2	2	2	3	2	4	3	3	3	3	3	3	3	3	3	3	3	3	3	4	4	4	4	3	3	3	3	2	3	1	2	2	5	5	5	4	4	4
62	328	174	1	2	1	1	2	2	2	3	3	3	3	3	3	2	3	3	3	3	3	3	4	4	4	3	4	4	4	3	4	4	4	4	4	4	4	4	1	4	1	3	2	5	3	5	4	4	4
69	793	169	1	2	2	1	2	3	3	3	2	3	2	4	4	4	3	3	3	3	2	2	4	4	3	5	4	4	3	4	4	4	4	5	5	5	5	5	3	4	1	3	2	4	3	3	4	4	5
386	236	182	1	1	1	1	1	4	3	3	2	3	3	4	4	3	3	4	3	4	4	4	3	3	3	5	4	4	3	4	5	4	3	4	4	5	5	5	3	4	1	3	2	4	3	5	5	5	5
214	245	174	1	1	3	1	1	4	4	4	2	4	2	4	3	1	1	4	3	4	4	3	5	4	3	4	4	4	4	4	5	3	4	5	5	4	4	4	3	4	1	1	2	4	3	4	4	4	4
509	284	157	1	2	2	1	1	3	2	3	3	3	3	3	2	2	2	3	3	3	2	3	4	4	4	4	3	3	3	3	4	3	4	4	3	3	3	3	3	4	1	2	2	4	4	2	2	3	5
252	3147	137	1	1	2	1	1	3	4	2	1	3	2	3	1	3	2	2	3	2	2	1	4	4	4	4	3	3	3	3	3	4	4	4	2	2	2	2	3	3	1	3	3	5	4	2	2	3	5
157	271	174	1	1	3	1	5	4	3	4	3	4	1	3	3	1	3	3	3	3	3	3	4	4	5	3	4	4	4	4	5	4	3	4	4	4	4	4	3	3	1	3	3	5	4	5	4	3	5
496	471	163	2	1	3	1	5	3	2	4	4	3	2	3	2	1	4	3	3	2	3	4	4	4	4	5	4	3	3	4	3	3	3	3	4	4	3	3	3	3	1	3	3	3	3	3	5	2	2
147	134	169	2	1	3	1	3	3	3	3	3	3	3	3	3	3	3	3	3	3	3	3	5	5	5	5	5	5	5	5	5	5	5	5	5	5	5	5	3	4	1	3	3	3	1	1	1	3	1
156	428	167	2	1	3	1	3	3	3	4	3	4	1	2	3	2	3	3	3	3	3	3	5	5	4	5	3	4	4	3	4	4	4	4	5	4	4	4	3	4	1	3	3	5	3	2	1	2	3
162	206	167	1	1	2	1	2	3	2	3	3	3	3	3	2	2	4	3	3	3	3	3	4	4	3	4	4	5	5	4	4	4	4	4	4	4	4	4	3	4	1	2	3	4	4	4	3	3	4
311	406	129	2	1	1	1	2	3	2	4	1	3	2	3	2	1	2	4	1	1	2	1	3	4	4	4	2	3	3	3	5	3	4	4	4	3	4	3	3	4	1	3	3	2	1	1	1	1	1
362	390	151	1	2	3	1	2	3	3	4	1	3	3	2	3	1	4	4	2	3	1	2	5	5	3	4	3	3	4	3	5	4	4	3	3	3	3	3	3	2	1	3	3	3	2	3	3	2	3
265	168	161	2	1	1	1	1	3	3	2	2	3	3	3	2	2	4	3	3	3	3	3	4	4	4	4	4	4	4	4	4	4	3	4	4	4	4	4	3	3	1	3	3	3	3	3	3	4	3
118	787	137	2	2	3	1	1	2	2	2	2	3	3	3	2	3	1	3	3	2	4	2	5	5	5	5	3	3	3	3	5	5	5	5	4	4	3	3	3	4	1	3	3	1	1	1	1	1	1
371	225	203	1	2	2	1	1	4	3	3	4	4	4	4	3	1	4	4	3	4	4	3	5	5	5	5	5	5	5	5	5	5	5	5	5	5	5	5	3	4	1	3	3	5	5	4	3	5	5
494	314	169	2	1	3	1	1	3	3	3	3	3	2	3	2	1	3	2	4	2	3	3	4	4	4	4	4	4	4	4	4	4	4	4	4	4	4	4	3	4	1	3	3	5	5	4	5	3	5
462	172	166	2	2	4	1	1	2	3	3	2	3	3	3	3	3	3	3	3	3	3	3	5	5	5	5	5	5	5	4	5	5	5	5	5	4	4	4	3	3	1	3	3	3	3	1	1	1	1
489	191	133	1	1	3	1	1	3	2	2	2	3	1	4	2	1	4	2	2	2	1	3	3	3	3	3	4	4	3	4	4	2	2	3	3	4	3	3	3	3	1	2	3	3	3	1	1	1	3
104	283	168	1	2	2	1	1	4	4	2	2	3	1	3	2	2	1	3	3	2	2	4	5	5	5	5	4	3	3	3	3	5	5	5	5	4	4	4	3	3	1	2	3	5	3	5	2	3	5
63	260	156	1	3	2	1	1	3	2	2	3	3	3	3	2	2	4	2	3	2	2	2	3	3	3	3	4	4	3	3	3	4	4	4	4	4	4	4	3	3	1	3	3	5	5	2	2	5	5
503	261	167	2	1	3	1	1	3	2	3	2	4	1	2	1	1	4	2	2	2	2	4	5	5	5	5	3	3	4	4	4	5	3	4	5	5	5	5	3	3	1	4	3	4	4	1	1	5	3
89	369	139	2	1	4	1	1	3	3	4	2	4	1	4	2	2	2	3	3	2	2	3	4	4	4	3	4	4	4	4	3	3	4	4	4	4	4	4	3	4	1	3	3	1	1	1	1	1	1
208	452	147	1	1	2	1	1	2	2	2	2	4	1	2	3	2	1	2	1	2	1	3	4	5	5	5	5	5	5	5	5	5	4	5	5	5	5	5	3	4	1	3	3	1	1	1	1	1	1
300	557	160	1	1	1	1	1	2	2	2	3	3	1	4	1	2	2	2	3	1	2	1	3	5	5	5	5	4	4	4	4	5	5	4	4	5	5	4	3	4	1	3	3	3	3	3	5	4	4
234	217	174	2	1	4	1	1	2	3	3	2	4	2	4	3	2	4	2	3	4	3	2	5	5	5	5	4	4	4	4	5	5	5	5	5	4	4	4	3	4	1	3	3	3	3	3	3	3	5
204	298	108	1	1	2	1	1	2	2	1	2	2	1	1	2	1	1	2	1	1	1	1	3	3	3	3	3	3	3	3	4	3	4	4	3	3	3	3	2	3	1	2	3	2	3	1	1	1	1
443	477	160	1	1	1	1	5	2	3	3	4	4	2	4	3	2	3	4	4	3	2	2	5	4	4	4	5	3	4	4	5	4	5	5	5	4	4	4	4	4	1	3	3	2	1	1	1	2	2
419	951	168	1	1	1	1	2	4	3	3	3	4	1	4	1	1	4	3	3	3	3	2	5	5	5	5	5	5	5	5	4	4	3	3	4	4	3	4	4	3	1	3	3	4	1	1	3	4	1
332	227	181	1	1	1	1	2	4	4	3	3	3	4	4	3	3	4	3	4	3	3	4	5	5	5	4	3	3	3	4	5	5	5	4	4	4	4	3	4	4	1	3	3	4	4	1	3	3	5
100	271	168	1	2	2	1	2	4	2	2	2	4	2	4	2	1	4	3	3	2	4	3	5	5	5	4	3	4	4	4	5	3	3	4	5	5	4	4	1	4	1	3	3	5	3	1	1	3	5
424	319	139	1	1	1	1	1	3	3	3	2	4	3	3	1	3	1	3	3	1	2	4	4	4	4	4	4	4	3	4	4	3	4	5	5	5	5	5	4	4	1	2	3	2	1	1	1	3	1
25	678	157	1	1	1	1	1	2	1	2	3	4	1	4	1	2	3	3	3	1	3	2	5	4	4	4	4	5	5	5	5	3	4	4	3	4	4	3	4	4	1	3	3	4	3	2	1	4	4
400	451	142	1	1	2	1	1	2	1	3	3	3	3	3	1	3	3	3	3	3	1	1	5	5	5	5	4	4	4	4	4	4	4	5	5	5	3	3	1	3	1	3	3	3	1	1	1	1	1
469	175	149	2	1	3	1	1	3	2	2	3	4	2	4	2	1	2	3	3	3	2	3	5	5	4	4	4	4	5	4	3	4	3	4	4	4	5	5	4	4	1	3	3	2	2	2	2	2	2
206	1012	141	2	1	2	1	1	3	3	3	2	3	2	3	2	2	4	3	2	3	3	3	4	4	4	4	3	3	3	3	4	3	3	4	3	3	3	2	2	3	1	3	3	3	1	2	2	3	2
152	497	164	1	1	3	1	4	4	2	4	4	4	1	4	2	3	3	4	4	3	3	1	5	5	5	5	5	5	5	5	5	4	5	5	5	5	5	5	3	4	1	3	4	1	1	3	1	1	3
405	308	129	1	1	1	1	4	3	3	3	1	3	2	2	2	2	3	3	3	3	3	2	3	3	3	3	2	3	3	3	3	3	3	3	3	2	2	3	3	4	1	4	4	2	2	1	1	2	1
19	672	161	1	3	3	1	3	3	3	3	3	3	2	3	2	2	3	3	3	2	3	2	4	4	4	3	3	4	4	3	4	3	4	4	4	4	3	3	4	4	1	4	4	3	4	3	3	3	4
289	246	174	1	1	3	1	2	4	4	4	2	4	1	4	4	3	4	4	4	3	1	1	5	5	5	5	5	5	5	5	5	4	5	5	3	3	3	3	4	4	1	3	4	3	3	2	2	4	3
184	404	159	2	1	1	1	2	4	4	4	1	4	1	4	1	1	1	4	2	2	4	1	5	5	5	5	5	5	4	5	5	4	4	5	4	4	4	4	4	4	1	4	4	2	2	2	2	4	2
501	412	176	1	1	3	1	2	4	3	4	2	4	2	4	2	1	4	4	4	3	2	3	5	5	5	5	3	4	3	5	5	4	5	5	4	4	4	4	1	4	1	3	4	4	4	2	4	3	4
440	310	154	1	1	2	1	2	3	2	3	4	4	2	4	1	3	2	3	3	3	3	2	4	4	3	3	4	5	5	5	5	5	5	5	4	4	4	3	3	4	1	3	4	4	2	2	2	2	3
339	205	140	1	1	3	1	1	2	2	3	2	4	2	4	2	2	1	2	3	2	3	1	5	5	5	5	3	2	2	4	5	5	5	5	5	5	5	4	4	4	1	4	4	1	1	1	1	1	1
14	373	172	2	2	4	1	1	4	3	4	4	4	2	4	3	2	2	4	3	3	4	3	4	4	4	4	4	5	5	5	5	4	4	5	3	3	4	3	4	4	1	5	4	2	1	1	1	2	2
513	220	175	1	2	2	1	1	2	3	4	2	4	4	4	3	1	4	4	4	4	3	4	5	5	5	5	5	5	5	5	5	5	5	5	5	4	4	4	4	4	1	4	4	3	2	2	1	3	2
117	711	133	1	2	2	1	1	2	3	2	2	3	1	3	2	1	1	3	1	3	2	1	4	4	4	3	4	4	3	3	4	3	3	4	4	4	4	4	3	4	1	4	4	3	1	1	2	2	1
105	421	158	2	2	2	1	1	4	4	4	2	4	1	4	1	1	2	4	3	4	2	2	4	4	4	4	4	4	3	3	4	3	4	5	5	4	4	3	4	4	1	4	4	3	1	4	3	3	1
130	361	141	2	2	3	1	1	2	3	2	1	4	1	4	2	4	1	2	3	2	3	2	4	4	4	5	4	4	5	4	5	4	5	5	4	4	4	4	3	4	1	4	4	3	1	1	1	1	2
327	287	175	2	1	1	1	1	3	3	3	4	4	3	4	3	2	4	3	3	4	4	4	5	5	5	5	5	5	5	5	4	5	4	5	5	5	5	5	4	4	1	3	4	2	2	1	1	1	1
279	313	128	1	3	4	1	1	3	3	3	3	3	2	3	2	1	3	3	2	3	3	3	3	3	3	3	3	3	3	3	3	3	3	3	3	3	3	3	3	3	1	3	4	1	1	1	1	1	3
235	427	156	1	1	2	1	1	3	4	3	3	4	2	4	2	2	3	3	3	2	2	2	3	4	4	4	3	4	4	4	4	4	4	5	4	4	3	4	3	4	1	4	4	3	2	2	2	4	2
488	572	170	2	2	2	1	1	4	3	4	2	4	1	4	3	1	3	4	3	3	4	3	4	4	3	5	5	5	5	4	5	3	4	4	4	4	4	3	3	4	1	3	5	3	3	2	2	4	4
41	262	144	1	1	2	1	5	2	2	3	2	3	1	3	1	1	3	3	3	3	3	3	4	4	4	4	4	4	4	4	4	4	4	5	4	4	4	4	4	4	1	3	5	1	1	1	1	1	1
227	398	156	1	1	3	1	3	3	3	3	3	3	2	4	4	3	4	4	2	3	3	4	4	5	3	4	4	4	4	3	3	3	3	5	3	4	4	2	4	4	1	4	5	1	1	1	1	1	1
34	437	148	1	3	4	1	2	3	3	3	3	3	1	3	3	1	2	3	3	3	2	2	4	4	4	4	3	3	3	3	4	4	4	4	4	4	4	4	4	4	1	4	5	3	1	4	4	4	4
15	314	160	1	1	1	1	2	3	3	4	2	4	3	4	2	1	3	4	3	4	3	4	5	4	4	4	4	3	4	3	4	4	4	4	4	4	3	3	4	4	1	4	5	3	2	1	1	3	1
461	87	155	2	1	4	1	1	4	3	4	3	2	3	3	2	3	3	3	3	2	2	3	3	4	4	4	4	4	4	4	4	4	4	4	4	4	4	4	3	4	1	3	5	4	3	3	2	2	3
330	607	172	1	1	1	1	1	4	4	4	2	4	4	4	4	1	4	4	4	4	4	4	5	3	3	3	3	2	4	3	4	3	3	5	3	3	3	3	2	3	1	2	5	4	4	4	4	4	3
254	247	165	2	1	1	1	1	4	4	3	3	4	1	4	1	1	1	4	2	4	4	4	5	5	5	5	5	4	5	5	5	5	5	5	5	5	5	5	3	4	1	3	5	1	1	1	1	1	1
288	305	166	1	2	3	1	1	3	3	3	3	3	1	3	1	3	4	3	3	1	1	3	4	4	4	4	4	4	4	4	4	5	5	5	5	5	4	4	2	3	1	4	5	4	4	2	1	3	5
259	250	134	2	1	3	1	1	3	1	2	1	3	1	3	1	2	2	3	2	1	2	1	5	4	4	4	4	4	4	4	4	4	3	4	4	4	4	4	3	4	1	3	5	1	1	1	1	1	1
297	356	183	2	1	2	1	1	3	2	3	2	4	2	3	3	1	4	3	4	4	3	2	5	5	5	5	5	5	5	4	4	5	5	5	4	5	5	5	1	5	2	3	1	4	4	3	2	4	4
85	316	160	1	2	2	1	2	3	3	2	2	3	2	3	3	2	3	3	3	2	2	3	3	4	4	4	3	3	4	3	3	3	3	4	3	3	3	3	3	3	2	1	1	4	1	5	5	4	5
172	442	155	1	2	2	1	2	2	2	2	3	3	2	3	2	1	3	3	3	2	2	3	4	4	4	4	4	4	4	4	4	4	4	4	3	3	3	3	1	3	2	2	2	5	4	3	4	5	5
77	236	149	1	3	2	1	1	2	2	2	3	3	2	3	2	2	3	3	2	2	2	2	4	4	4	4	3	2	4	3	3	3	4	4	3	3	3	3	3	3	2	3	2	3	4	2	3	4	4
384	114	127	1	1	1	1	1	3	3	3	2	3	3	3	2	3	3	3	3	3	2	3	3	2	2	3	3	1	3	3	3	2	3	2	3	3	2	3	2	3	2	4	2	4	2	1	1	2	2
363	541	148	1	2	2	1	1	3	3	3	2	3	2	4	3	2	3	3	3	3	3	3	4	4	4	4	4	3	3	4	3	3	3	4	4	4	3	4	3	3	2	2	2	3	2	2	2	2	3
163	266	199	1	2	2	1	5	4	3	4	3	4	3	4	3	3	2	4	3	3	3	3	5	5	5	5	4	4	5	5	5	4	5	5	5	5	5	5	3	5	2	5	3	5	5	4	4	5	5
515	220	149	1	2	3	1	3	3	2	3	3	3	1	3	2	2	2	3	3	2	3	2	4	4	4	3	4	4	4	4	4	4	4	4	4	4	3	3	3	3	2	3	3	3	2	3	2	2	3
441	620	148	1	1	1	1	2	2	2	3	2	2	2	3	3	2	4	3	3	3	3	3	4	3	3	3	4	4	4	4	4	4	4	4	4	3	3	3	3	3	2	3	3	3	2	2	3	3	2
502	343	136	1	1	3	1	2	3	3	3	3	3	1	3	2	2	3	3	3	3	2	3	3	3	3	3	4	3	4	4	4	3	2	3	4	4	4	4	3	3	2	2	3	4	2	1	1	3	3
532	320	168	2	1	2	1	1	3	2	3	3	4	2	4	2	2	2	3	4	3	2	2	5	5	5	5	5	5	4	4	5	5	5	5	5	5	5	5	3	5	2	4	3	3	2	3	3	3	3
504	234	143	1	1	3	1	1	3	3	3	2	3	2	3	3	2	3	3	3	3	3	3	3	4	4	4	3	3	3	3	3	3	3	3	4	3	4	3	3	3	2	3	3	3	2	1	2	2	2
137	430	131	2	1	3	1	2	4	3	3	3	3	3	3	3	2	2	4	2	3	3	3	3	3	3	3	3	3	3	3	3	3	3	3	3	2	2	2	2	3	2	2	3	4	3	1	1	2	1
256	525	155	1	1	3	1	1	2	3	3	3	3	1	3	2	3	2	3	3	2	2	3	5	5	5	5	4	4	4	4	5	4	5	5	4	5	4	5	5	5	2	5	3	3	1	1	1	3	1
514	269	146	1	1	3	1	4	3	3	3	1	3	3	2	2	1	4	3	3	2	2	1	3	3	3	4	3	3	3	3	3	2	3	3	3	3	3	3	2	3	2	2	3	4	4	4	4	4	4
497	771	174	1	1	2	1	1	3	1	4	3	4	2	4	2	3	3	3	3	3	3	2	5	5	5	4	5	4	5	4	5	4	5	5	5	5	4	5	5	5	2	5	3	1	1	3	4	3	3
54	253	132	1	3	3	1	1	4	3	3	3	3	2	3	2	2	3	3	3	3	2	2	4	3	3	3	3	4	4	3	4	3	3	3	3	3	3	2	2	3	2	3	3	1	1	1	1	1	1
370	704	139	1	1	2	1	4	3	2	3	2	2	1	3	3	3	2	3	3	4	3	1	4	4	4	4	3	3	4	3	3	3	2	2	3	2	2	3	3	3	2	2	4	4	2	2	2	3	2
416	422	147	1	1	1	1	3	4	4	3	1	4	3	3	2	1	1	3	2	3	3	3	4	4	4	4	4	4	4	5	5	5	5	5	4	4	5	5	5	5	2	4	4	2	2	2	2	2	2
321	352	150	1	1	1	1	3	3	3	3	1	4	1	4	2	4	3	3	2	3	2	2	3	3	3	4	3	3	3	4	5	5	4	5	4	4	2	3	5	5	2	4	4	2	1	1	1	2	1
18	462	133	1	3	3	1	2	1	2	3	3	3	1	3	2	2	2	2	3	3	3	1	4	4	4	4	4	4	4	4	4	4	4	5	3	3	4	3	3	5	2	4	4	1	2	1	2	1	1
22	735	148	2	1	3	1	2	3	1	3	3	4	1	4	1	2	1	3	3	3	2	3	5	5	5	5	5	4	4	5	4	5	4	5	4	5	4	5	5	5	2	5	4	1	1	1	1	1	3
457	1546	178	1	1	2	1	1	4	4	4	4	4	4	4	4	4	4	4	4	4	4	4	5	5	5	5	5	5	5	5	5	5	5	5	5	5	5	5	5	5	2	4	4	1	1	1	1	1	1
160	242	169	1	1	4	1	1	3	2	3	1	4	2	4	2	2	4	4	4	1	3	4	5	5	5	5	5	5	5	5	4	5	4	5	4	5	5	5	3	3	2	3	4	1	1	1	1	1	1
250	987	159	1	1	2	1	1	2	4	2	2	4	1	4	4	4	1	2	1	4	4	4	5	5	5	5	5	5	5	4	5	4	3	5	5	5	5	5	5	5	2	5	4	2	4	2	2	3	2
467	192	146	2	2	3	1	1	3	3	3	3	4	1	3	2	1	3	3	3	2	3	3	4	4	4	4	4	4	4	4	4	4	4	4	4	4	4	4	3	3	2	3	4	1	1	1	1	1	1
253	472	122	1	1	2	1	1	2	3	2	2	2	1	4	4	1	2	2	3	2	2	1	3	3	3	3	2	2	2	1	5	4	5	3	4	4	4	4	3	3	2	3	4	1	1	1	1	1	1
342	199	154	1	3	2	1	1	4	4	3	3	4	1	4	1	3	1	3	3	4	4	3	5	5	5	5	4	4	4	4	4	3	3	3	4	4	4	4	5	5	2	4	5	1	3	1	1	3	3
471	302	161	1	2	2	1	1	4	3	4	3	4	2	4	2	1	4	4	3	3	3	3	5	4	5	4	4	4	5	4	5	5	5	5	5	5	4	4	5	5	2	4	5	1	1	1	1	1	1
16	375	124	1	3	3	2	1	1	1	1	2	4	1	3	2	4	1	2	4	2	2	1	1	3	4	5	1	4	3	3	4	5	5	5	5	5	5	5	5	5	2	5	5	1	1	1	1	1	1
334	491	162	1	1	1	1	4	4	4	4	1	4	1	4	2	4	1	4	3	4	4	4	3	5	5	5	3	5	5	5	5	4	4	5	4	4	5	5	5	5	2	5	5	2	4	2	2	2	2
57	344	135	1	1	2	1	5	2	2	3	2	3	2	3	1	2	3	3	3	3	3	2	5	4	4	4	3	3	3	4	4	3	4	4	4	4	3	4	3	5	2	3	5	2	1	1	1	1	1
81	547	137	1	2	2	1	4	3	2	3	2	3	1	4	2	3	2	2	4	2	3	1	4	4	4	4	4	3	3	4	5	4	4	4	5	5	3	4	3	5	2	4	5	3	2	1	1	2	1
84	200	117	2	3	4	1	3	3	2	2	2	3	2	2	2	2	2	3	3	3	3	3	3	3	3	3	3	3	3	3	3	3	3	3	3	3	3	3	5	5	2	5	5	1	3	1	1	1	1
442	496	152	1	1	2	1	3	3	3	3	3	4	3	4	3	3	2	4	3	3	2	3	5	5	5	5	4	4	4	4	4	4	4	5	4	4	4	4	5	5	2	4	5	1	1	1	1	1	1
239	600	130	1	1	2	1	2	3	3	3	1	4	2	3	1	1	1	3	3	3	3	3	3	4	3	3	3	4	4	3	3	3	3	4	4	4	4	4	5	5	2	4	5	1	1	1	1	1	1
527	336	151	1	1	2	1	2	4	3	4	4	3	1	4	2	3	1	4	3	2	3	3	5	5	5	5	4	3	4	4	5	5	4	5	3	2	1	3	5	5	2	5	5	1	1	1	1	3	5
538	340	133	1	1	2	1	1	3	1	3	3	4	2	2	1	1	2	2	3	2	4	4	4	3	3	4	3	1	1	2	5	5	5	5	3	3	3	3	5	5	2	4	5	2	2	1	1	1	1
30	528	168	2	3	4	1	1	2	2	3	2	4	1	4	2	3	4	4	4	4	4	2	5	5	5	5	5	5	5	5	5	4	5	5	5	5	5	5	3	5	2	5	5	1	1	1	1	1	1
397	281	160	1	2	2	1	1	4	4	3	2	4	3	4	2	4	4	4	4	3	2	2	5	4	4	5	4	5	5	4	5	5	5	5	4	4	4	4	5	5	2	4	5	2	2	1	1	1	1
127	522	148	1	2	2	1	1	3	2	3	3	4	1	4	1	2	1	4	3	3	4	2	5	5	5	5	3	5	1	5	5	5	5	5	5	5	5	5	5	5	2	5	5	1	1	1	1	1	1
251	354	177	1	1	2	1	1	4	4	3	1	4	4	4	4	1	3	3	3	4	3	4	5	5	5	5	5	5	5	5	5	5	5	5	5	5	5	5	5	5	2	5	5	1	1	1	1	1	1
217	684	169	1	1	1	1	1	4	3	3	3	4	1	3	2	3	2	3	4	3	2	1	5	5	5	5	5	5	5	5	5	5	5	5	5	5	5	5	5	5	2	5	5	2	1	2	2	3	4
466	183	149	2	1	4	1	1	3	2	3	3	4	2	4	3	3	2	3	4	3	3	3	4	4	4	4	4	4	4	4	4	4	4	5	4	5	4	4	5	5	2	5	5	1	1	1	1	1	1
472	208	152	2	1	3	1	1	3	3	3	3	4	2	3	3	3	4	3	3	3	2	3	4	3	4	3	3	3	4	4	4	4	4	4	4	4	3	3	3	4	3	3	3	3	2	1	1	1	2
429	357	131	1	1	1	1	5	3	2	3	2	3	2	2	2	2	3	3	2	2	3	2	2	3	3	3	3	3	3	3	3	3	3	4	4	4	3	3	3	4	3	4	4	2	3	2	1	3	2
395	437	151	1	1	3	1	4	2	2	4	4	4	2	3	2	2	2	3	3	2	2	3	3	5	3	3	3	3	3	4	5	5	5	5	3	3	3	1	3	5	3	3	4	3	3	1	1	4	4
451	328	151	2	1	2	1	4	3	3	3	3	3	2	3	2	2	3	3	3	2	3	4	4	4	4	4	3	4	4	4	5	4	4	4	4	4	3	4	3	4	3	4	4	3	2	1	1	2	2
516	497	139	1	1	3	1	3	2	2	2	2	3	2	3	2	2	3	3	3	3	2	2	4	4	4	4	3	3	3	3	3	3	3	4	4	4	3	3	3	4	3	3	4	2	3	3	3	3	3
155	293	143	1	1	2	1	2	3	2	3	2	3	2	3	2	1	3	3	3	3	3	4	4	4	4	4	4	4	4	4	4	3	3	4	4	4	3	4	3	4	3	3	4	3	2	1	1	2	2
364	366	121	1	1	3	1	2	3	1	3	3	3	2	3	2	2	2	3	3	2	2	2	3	3	3	3	4	4	3	3	4	3	3	4	3	3	3	3	3	4	3	4	4	2	2	1	1	1	1
530	540	148	1	2	2	1	2	3	3	3	3	2	1	4	2	1	4	4	4	4	3	4	4	4	4	3	3	4	3	3	5	4	5	5	5	4	4	3	3	4	3	4	4	3	2	1	1	4	2
426	602	153	1	2	1	1	1	3	3	2	3	4	2	4	2	2	2	3	3	3	3	2	4	4	4	4	3	4	4	3	4	5	5	5	4	4	4	4	3	4	3	4	4	3	3	2	2	2	3
343	236	156	2	3	3	1	1	2	2	3	2	3	2	3	3	2	3	3	3	3	3	3	4	3	4	4	4	4	4	4	4	3	4	4	4	4	4	4	3	4	3	4	4	3	3	3	3	3	3
131	341	134	2	1	3	1	1	3	1	2	4	4	1	4	1	1	3	2	3	1	1	3	5	5	5	5	4	4	3	3	3	3	3	5	4	5	3	3	3	4	3	3	4	2	3	2	1	1	3
66	346	134	2	2	4	1	1	2	2	2	3	3	2	3	2	1	1	2	3	2	2	2	4	4	4	4	4	4	4	4	3	3	4	4	4	4	4	4	3	4	3	4	4	2	3	2	2	2	3
483	167	133	2	1	3	1	1	3	2	3	2	3	2	3	2	2	2	3	2	2	2	2	3	3	3	4	4	4	4	4	4	4	4	4	4	3	3	4	3	4	3	3	4	2	2	2	2	2	2
534	507	158	1	2	2	1	1	3	2	3	3	4	2	3	3	3	3	3	3	2	3	3	4	4	4	4	4	4	4	4	4	3	3	4	4	3	4	4	3	4	3	2	4	4	5	3	3	4	5
134	1245	136	2	3	4	1	1	1	1	3	1	4	1	3	1	2	1	2	3	2	2	4	4	4	4	5	4	4	3	3	3	3	4	4	4	4	4	4	3	4	3	4	4	2	2	2	2	2	2
6	247	133	1	1	4	2	5	3	2	3	2	3	1	2	3	1	4	3	4	2	2	2	3	3	3	3	3	4	3	3	4	5	5	5	3	3	3	3	3	4	3	4	5	1	1	1	1	1	1
28	1214	150	2	1	4	1	4	3	3	2	3	4	2	4	3	4	1	2	3	3	3	2	5	5	5	5	5	5	5	5	4	5	5	5	4	5	5	5	3	4	3	5	5	4	1	1	1	1	1
303	317	144	1	1	3	1	2	2	2	3	3	4	1	4	1	1	4	2	2	1	1	1	5	5	5	5	4	4	3	3	5	4	4	1	3	5	5	3	3	5	3	3	5	1	1	1	1	2	1
113	398	147	1	2	2	1	1	2	4	2	2	3	1	3	2	2	1	2	3	2	3	1	5	5	5	5	5	5	5	5	5	4	4	5	5	5	4	4	3	5	3	5	5	3	1	1	1	4	1
508	169	181	1	1	2	1	1	4	3	3	3	3	4	3	3	3	3	3	3	2	3	4	5	5	5	5	5	4	4	4	5	3	5	5	5	5	5	5	3	5	3	5	5	3	3	1	1	5	1
277	185	137	1	2	4	1	1	3	3	3	2	3	2	3	3	2	3	3	2	3	3	2	3	3	3	3	4	4	3	3	3	3	3	3	3	4	3	3	3	4	3	3	5	3	3	3	1	3	1
198	240	131	2	1	3	1	1	2	2	3	2	4	1	4	1	3	2	2	3	3	2	3	4	5	4	4	3	5	4	3	4	3	3	4	5	4	3	3	3	4	3	3	5	2	1	1	1	1	1
74	545	111	1	3	3	1	1	2	2	2	2	4	1	3	1	2	2	3	2	2	1	1	3	3	3	3	2	3	3	4	4	3	3	3	3	3	4	3	3	4	3	3	5	1	1	1	1	1	1
305	703	133	1	1	1	1	1	3	3	2	1	3	1	3	2	1	2	3	3	3	3	2	3	3	5	5	3	3	4	3	4	4	4	5	3	4	5	4	3	4	3	4	5	1	1	1	1	1	1
359	325	153	2	1	3	1	1	3	2	2	2	3	3	3	2	2	2	3	3	2	2	2	5	5	4	5	4	4	4	4	5	5	4	4	4	4	4	4	4	4	3	3	3	3	4	2	2	2	2
246	448	150	1	1	4	1	1	3	3	3	2	4	1	4	2	2	2	3	3	2	3	2	5	5	4	5	4	4	4	4	4	5	5	5	5	5	5	5	4	4	3	3	3	2	2	1	1	1	1
109	156	139	1	2	2	1	1	4	4	4	1	4	2	2	1	1	1	3	1	3	1	2	3	4	3	3	4	4	3	3	3	3	3	3	4	4	4	4	4	4	3	3	3	2	3	3	3	3	3
391	326	154	1	2	3	1	1	3	3	3	3	4	2	4	3	3	3	3	3	2	3	2	4	4	4	4	4	5	4	4	4	2	3	4	3	3	3	3	2	4	3	3	3	3	3	3	3	2	3
449	294	160	1	1	2	1	1	4	4	4	3	4	3	3	3	3	3	3	3	3	4	4	5	4	4	4	4	4	3	3	4	5	5	5	5	4	4	4	5	5	3	5	3	3	3	1	1	3	1
190	195	132	1	1	2	1	1	3	4	2	2	3	1	3	1	2	2	3	3	2	1	3	3	3	3	2	4	4	4	4	3	3	4	3	4	3	3	3	4	4	3	4	3	3	4	1	1	2	1
500	352	157	1	2	2	1	1	3	3	3	3	3	2	3	2	1	2	3	2	2	3	3	3	5	4	4	4	4	4	4	4	4	4	4	4	4	4	4	4	4	3	3	3	4	2	1	1	4	2
216	194	127	2	1	3	1	1	3	1	2	3	3	1	3	1	1	2	3	2	1	1	2	4	4	4	4	4	4	3	4	4	4	4	3	3	3	3	3	4	4	3	4	3	3	2	2	2	2	3
387	916	143	2	2	3	1	4	3	2	3	2	3	2	3	2	2	2	3	2	1	3	2	3	3	3	4	4	3	3	3	4	3	4	4	4	4	4	4	4	5	3	3	4	2	2	5	3	5	5
191	326	147	2	1	2	1	1	4	4	2	2	4	4	4	4	1	2	4	4	4	2	2	3	4	5	4	5	5	4	3	5	3	3	5	4	3	3	3	5	5	3	5	4	2	1	1	1	1	1
244	386	152	2	1	4	1	1	4	4	4	3	4	2	4	2	3	3	3	3	3	3	3	4	3	4	4	3	3	3	3	4	4	4	4	3	3	3	3	4	5	3	5	4	2	2	2	2	2	1
484	417	135	2	1	4	1	1	3	1	2	2	4	2	3	1	2	2	2	3	2	2	3	5	5	5	5	4	4	4	4	4	4	4	4	4	4	3	4	4	4	3	4	4	2	2	1	1	1	1
412	213	181	1	2	2	1	5	4	4	4	2	4	2	4	3	3	4	4	4	4	3	4	5	3	4	4	4	5	4	5	5	3	5	5	5	5	4	5	5	5	3	5	4	3	5	1	1	1	2
480	293	142	1	1	2	1	5	2	2	2	3	3	3	3	3	2	4	3	3	3	3	2	4	3	3	3	4	4	4	4	4	4	4	4	3	3	3	3	4	4	3	4	4	2	2	2	1	2	2
421	422	146	1	3	4	2	5	3	1	4	3	4	1	3	2	1	2	3	2	3	2	2	4	4	4	4	4	4	4	4	4	4	4	4	3	3	4	3	4	4	3	4	4	2	2	2	2	2	2
446	657	156	1	1	1	1	4	3	2	3	3	3	1	3	2	3	1	3	3	3	3	3	4	4	4	4	4	4	4	4	4	4	4	4	4	4	4	4	4	4	3	4	4	3	3	3	3	3	3
453	236	136	2	1	3	1	3	3	2	3	2	4	2	4	2	2	2	3	3	2	2	2	3	3	3	3	4	4	4	4	3	3	4	4	4	4	4	4	4	4	3	3	4	3	2	2	2	2	2
36	246	141	1	1	4	1	3	3	1	1	2	4	1	4	1	2	3	2	2	2	2	2	4	4	4	4	4	4	4	4	4	4	4	4	5	5	5	5	4	4	3	4	4	2	1	1	1	1	1
40	1334	135	1	1	1	1	3	2	2	2	2	3	2	3	2	2	2	3	3	2	3	3	3	4	4	4	4	3	3	3	3	4	3	3	4	4	3	3	4	4	3	3	4	2	2	2	2	2	2
59	308	175	1	2	1	1	3	4	4	4	3	4	2	3	3	1	4	4	3	3	3	4	5	4	5	4	4	4	3	5	5	2	5	5	5	5	3	3	4	5	3	3	4	4	3	1	1	3	2
136	291	155	1	1	3	1	3	3	1	3	2	3	1	3	1	2	2	3	4	1	2	2	4	5	5	5	5	5	5	4	5	4	4	5	4	4	5	3	4	5	3	3	4	3	5	2	1	3	5
399	342	143	1	1	1	1	3	4	4	4	4	4	1	4	4	2	1	2	3	2	2	2	2	4	4	4	4	4	4	4	4	4	4	4	4	5	4	4	4	4	3	4	4	2	2	2	2	2	2
237	204	162	1	1	2	1	3	4	4	3	3	4	2	4	3	3	3	3	3	3	2	3	5	5	5	5	5	5	4	4	5	4	4	4	4	4	4	4	5	5	3	4	4	2	1	1	1	1	2
437	120	163	2	1	1	1	2	3	2	3	3	3	2	3	2	3	2	3	3	3	2	1	5	5	5	4	4	5	5	5	5	5	5	5	5	5	5	4	5	5	3	4	4	3	3	3	3	3	3
435	204	149	2	1	1	1	2	3	2	2	3	3	2	4	1	4	3	3	3	3	2	2	4	4	4	4	4	5	5	4	4	4	4	4	4	4	4	4	5	5	3	4	4	3	4	1	1	3	3
524	272	154	1	2	2	1	2	3	2	2	3	3	1	4	2	3	1	3	3	2	3	1	5	5	5	5	5	5	5	5	5	4	5	5	5	5	5	5	5	5	3	5	4	3	2	2	2	4	2
141	660	143	2	1	3	1	2	3	3	3	4	4	1	3	1	1	1	3	3	2	4	1	5	5	5	5	5	4	3	5	5	5	5	5	5	5	5	5	4	5	3	5	4	1	1	1	1	1	1
344	263	152	1	3	3	1	2	2	2	2	2	4	2	4	3	2	3	2	4	2	2	2	4	3	4	4	4	4	4	4	4	4	4	4	4	5	4	4	5	5	3	4	4	2	2	2	2	4	2
169	316	155	1	1	2	1	2	4	4	4	2	4	2	4	2	2	3	3	3	2	2	3	4	4	4	3	3	3	3	3	5	3	4	4	4	4	4	5	4	4	3	3	4	2	4	2	2	2	1
402	404	150	1	1	3	1	2	3	3	3	3	4	1	3	2	3	3	3	3	2	1	3	5	5	5	4	4	4	3	4	4	3	3	4	4	4	4	4	4	4	3	3	4	4	2	2	2	3	3
394	473	169	2	1	1	1	2	4	4	4	1	4	1	4	4	2	3	4	3	4	4	4	5	5	5	5	5	5	5	5	5	1	3	3	3	3	3	3	1	5	3	3	4	5	5	1	1	1	5
404	183	145	2	1	2	1	2	3	3	3	2	4	2	2	2	2	2	2	3	3	2	2	5	5	5	5	4	4	3	4	5	4	4	4	3	5	4	5	4	4	3	4	4	2	2	1	1	1	2
50	272	128	1	2	2	1	2	3	2	3	2	4	1	3	2	3	2	2	2	1	2	1	4	3	3	3	3	3	3	3	4	4	4	4	4	3	4	3	4	4	3	3	4	2	2	2	2	2	2
373	332	142	1	1	1	1	2	4	2	4	1	4	3	4	2	1	1	4	3	3	3	4	5	5	5	5	5	4	3	4	3	4	4	4	5	5	4	4	4	4	3	3	4	3	2	1	1	1	1
465	268	139	2	1	3	1	2	3	4	3	1	4	2	4	2	1	2	3	2	2	2	3	4	4	4	4	4	4	4	4	4	4	4	4	4	4	4	4	4	4	3	4	4	3	2	1	1	1	1
3	291	176	1	2	2	1	2	2	4	4	2	4	2	4	4	2	4	4	3	4	4	4	5	5	5	5	5	5	3	3	4	4	4	5	5	3	4	3	4	4	3	4	4	4	4	4	2	4	4
528	202	158	1	1	1	1	1	3	3	3	3	3	2	3	2	3	3	3	4	2	2	2	5	5	5	5	5	5	5	5	3	4	4	4	4	4	5	5	4	4	3	3	4	2	2	1	1	3	3
452	262	146	1	2	2	1	1	3	3	2	3	3	2	4	3	3	2	3	3	3	2	3	4	4	4	4	4	4	3	4	5	4	4	4	4	4	4	4	4	4	3	4	4	2	2	1	1	1	2
43	195	146	1	3	3	1	1	3	3	2	3	4	2	3	2	3	2	2	3	3	2	2	4	4	4	4	4	4	3	3	4	4	4	4	3	3	3	3	4	4	3	4	4	2	2	2	2	3	2
236	388	154	1	1	1	1	1	4	4	4	2	3	2	3	2	2	2	3	3	2	2	2	3	5	5	4	4	4	4	4	4	3	4	4	4	4	4	4	4	5	3	4	4	2	2	2	2	2	2
475	354	150	1	2	2	1	1	4	2	3	1	4	4	4	2	1	1	3	2	1	2	4	4	4	3	3	3	3	3	3	4	3	4	4	4	4	4	4	5	5	3	3	4	1	1	1	2	2	2
32	574	157	1	3	3	1	1	2	1	3	2	4	1	4	1	2	4	4	3	2	4	4	4	5	5	5	4	4	4	4	4	4	4	5	5	4	5	4	4	5	3	5	4	2	2	2	2	2	2
73	213	142	1	3	3	1	1	3	2	3	3	3	1	3	2	2	2	3	3	3	2	2	4	4	4	4	4	4	4	4	4	4	4	4	4	4	4	4	4	4	3	4	4	2	2	2	2	2	2
266	392	166	2	1	1	1	1	2	2	2	2	4	2	4	2	3	3	2	3	3	2	3	3	5	5	5	4	4	4	4	5	5	5	5	5	4	4	4	4	4	3	4	4	4	2	3	3	3	3
403	760	132	1	2	2	1	1	3	1	2	2	4	1	4	1	1	2	2	3	2	1	1	3	4	5	4	4	4	3	4	4	4	4	4	5	4	4	5	4	4	3	4	4	2	2	2	2	2	2
21	246	167	1	1	3	1	1	3	2	4	2	4	2	4	2	1	4	4	3	3	3	4	5	5	3	2	4	5	5	5	3	4	3	5	4	4	4	4	4	5	3	4	4	2	4	1	1	2	3
355	369	144	1	2	3	1	1	3	2	2	3	3	2	3	2	3	2	3	3	2	3	3	3	4	4	3	4	4	4	4	4	3	4	4	4	4	3	4	4	4	3	4	4	2	2	2	2	2	2
26	636	140	2	1	3	1	1	3	1	3	1	4	1	4	1	1	1	2	3	2	2	3	4	5	5	5	5	5	4	4	4	4	5	5	4	4	5	4	4	4	3	4	4	2	1	1	1	1	1
180	229	139	2	1	4	2	1	2	2	2	2	4	2	4	2	3	2	2	3	2	2	4	4	4	4	4	4	4	4	4	4	4	4	4	4	4	4	4	4	4	3	4	4	2	2	2	2	2	2
345	295	147	1	2	3	1	1	2	1	3	2	4	2	4	1	4	4	3	2	3	4	3	5	3	3	4	3	5	5	5	5	4	4	5	5	4	4	3	5	5	3	5	4	1	1	1	1	1	1
194	343	144	1	1	2	1	1	3	1	2	1	3	3	3	2	4	2	2	2	2	2	2	4	4	4	4	4	4	4	4	4	4	4	4	4	4	4	4	4	4	3	4	4	2	2	2	2	2	2
221	559	137	1	1	3	1	1	3	3	3	2	4	1	3	2	1	1	3	3	2	3	2	4	4	4	4	4	4	4	4	4	4	4	4	4	4	4	4	4	4	3	3	4	3	3	1	1	1	3
183	318	149	2	1	4	1	1	2	1	3	1	4	1	4	1	2	1	4	4	3	4	4	5	5	5	5	5	5	5	5	4	3	4	5	5	5	4	4	4	5	3	4	5	2	1	1	1	1	1
144	290	165	1	2	2	1	1	4	3	4	3	4	1	4	2	1	2	4	3	4	4	4	5	5	5	5	4	5	4	4	5	5	5	5	5	5	5	4	5	5	3	5	5	3	1	1	1	3	1
123	1224	146	1	2	3	2	1	4	4	4	3	4	1	3	2	2	2	3	3	3	3	2	4	4	4	4	4	4	4	4	4	4	4	4	4	4	4	4	4	4	3	4	5	1	1	1	1	1	1
70	246	125	1	3	4	2	1	2	2	2	1	3	1	3	1	3	1	3	2	2	2	2	4	4	4	4	4	3	4	4	4	4	4	5	4	4	4	4	5	5	3	4	5	1	3	1	1	1	1
374	229	159	1	2	2	1	1	4	1	3	4	4	1	4	1	2	1	3	4	2	1	2	5	5	5	5	5	5	5	5	5	5	5	5	5	5	5	5	4	5	3	4	5	2	3	1	1	3	3
460	394	148	2	2	4	1	1	3	2	3	3	4	2	4	2	1	2	2	3	3	3	3	5	5	4	5	4	5	4	4	5	3	4	5	4	4	4	4	4	5	3	5	5	1	1	1	1	1	1
350	511	137	1	1	2	1	1	3	2	4	3	3	1	4	2	3	2	3	3	2	2	1	5	4	4	4	4	5	4	4	4	3	3	3	4	4	5	5	4	4	3	3	5	1	1	1	1	1	1
481	283	142	2	1	3	1	5	4	3	3	4	4	3	4	2	3	2	3	3	2	2	3	5	5	4	4	4	4	4	4	3	3	4	5	5	5	5	5	4	4	3	4	5	3	1	1	1	1	1
42	399	138	1	1	2	1	4	3	3	3	2	3	2	3	2	3	2	3	3	3	3	3	4	4	4	4	4	4	4	4	4	3	4	5	3	4	4	4	4	5	3	4	5	1	1	1	1	1	1
53	540	130	1	3	3	1	4	2	1	2	2	3	1	2	1	2	2	3	4	1	1	1	5	5	5	4	3	4	4	4	5	3	5	5	4	4	4	4	5	5	3	4	5	3	2	1	1	1	4
23	310	172	2	1	4	1	4	4	3	4	2	4	2	4	2	2	2	4	3	2	3	4	5	5	5	5	5	5	5	5	5	5	5	5	5	5	5	5	5	5	3	5	5	1	1	1	1	1	1
337	182	165	1	1	4	1	3	4	2	3	3	4	3	4	2	2	2	4	3	2	3	4	5	5	5	5	5	5	5	5	5	5	5	5	5	5	5	5	5	5	3	5	5	2	1	1	1	1	1
8	330	179	1	3	3	1	3	1	4	3	2	4	2	4	3	3	3	4	4	3	4	4	5	5	5	5	4	5	5	5	5	5	5	4	4	4	4	4	5	5	3	5	5	1	5	2	2	2	5
243	363	152	1	1	2	1	3	3	3	3	2	4	2	4	1	3	3	3	3	4	3	3	4	4	4	4	5	5	5	5	4	3	3	5	4	4	4	3	4	5	3	4	5	1	1	1	1	1	1
410	375	142	2	1	1	1	3	3	1	1	2	3	2	4	2	1	4	3	3	3	3	3	5	5	5	5	4	4	4	4	5	4	5	5	5	5	5	5	5	5	3	5	5	1	1	1	1	1	1
341	368	139	2	1	4	1	3	4	2	4	2	4	1	4	2	1	1	4	4	2	3	2	5	5	5	5	3	5	3	3	5	3	4	4	4	4	4	4	5	5	3	4	5	1	1	1	1	1	1
382	379	147	1	1	1	1	3	3	3	4	3	4	2	3	2	3	2	3	3	2	2	2	5	5	5	5	4	4	4	4	5	4	4	4	4	4	4	4	4	4	3	3	5	2	2	1	1	1	2
71	418	169	1	3	2	1	3	4	4	4	4	4	1	4	4	4	1	4	4	4	4	4	5	5	5	5	5	5	4	4	5	4	5	5	5	5	5	5	5	5	3	5	5	2	1	1	1	2	1
97	278	154	1	3	4	1	2	3	1	4	2	4	2	4	2	4	2	4	4	3	2	2	5	5	5	5	5	5	5	5	5	5	5	5	5	5	5	5	4	4	3	5	5	1	1	1	1	1	1
94	366	182	1	3	3	2	2	3	2	4	2	4	2	3	4	3	2	4	4	4	4	4	5	5	5	5	5	5	5	5	5	5	5	5	5	5	5	5	4	5	3	5	5	3	3	3	3	3	3
367	311	128	1	1	2	1	2	2	1	2	3	4	1	4	1	2	1	3	3	2	2	3	4	4	4	5	4	4	3	3	3	4	4	4	4	4	4	4	4	4	3	4	5	3	1	1	1	3	1
338	324	139	1	1	3	1	2	3	1	3	3	3	1	4	1	3	2	3	3	2	2	2	4	4	4	4	4	4	4	4	5	4	4	4	4	4	4	4	4	4	3	4	5	1	1	1	1	2	1
436	252	143	1	2	3	1	2	3	3	3	4	4	1	3	1	4	2	2	3	2	2	2	3	4	4	4	4	4	3	4	4	4	5	5	4	4	3	4	4	4	3	5	5	2	2	1	2	3	2
340	316	153	2	2	4	1	2	3	3	2	3	4	3	4	2	1	1	4	3	3	2	4	5	5	5	5	4	5	4	5	4	4	5	4	4	4	4	4	5	5	3	5	5	1	1	1	1	1	1
272	128	169	2	1	3	1	1	2	4	4	2	4	1	4	2	4	2	4	2	3	2	1	5	5	5	5	5	5	5	5	5	5	5	5	5	5	5	5	4	4	3	2	5	4	4	3	3	3	5
119	285	159	1	2	2	1	1	4	4	4	2	4	2	4	1	1	4	4	3	4	2	2	5	5	5	5	5	5	5	5	3	4	3	4	4	5	5	5	5	5	3	5	5	1	1	1	1	1	1
24	297	146	1	1	3	1	1	3	4	3	4	4	2	3	4	1	2	3	3	4	4	3	4	4	4	4	4	3	4	4	4	4	3	4	3	3	3	3	4	4	3	4	5	1	2	1	1	1	2
433	559	131	1	1	3	1	1	2	3	3	2	4	2	4	2	2	2	3	3	3	3	3	3	4	4	4	4	4	4	4	3	3	3	4	4	4	4	4	4	4	3	4	5	1	1	1	1	1	1
58	294	150	1	2	3	1	1	3	2	3	3	4	2	4	2	3	2	2	4	3	2	2	5	5	5	5	5	5	5	4	5	5	5	5	4	5	5	4	5	5	3	5	5	1	1	1	1	1	1
287	2512	148	2	1	3	1	1	4	4	4	3	4	3	4	2	2	2	3	3	3	3	3	4	4	4	4	3	4	4	4	4	4	4	4	4	4	4	3	4	4	3	4	5	2	1	1	1	1	1
167	168	103	2	1	3	1	1	3	1	1	3	3	1	3	1	2	2	2	2	2	1	1	3	4	3	3	3	3	3	3	2	2	3	3	3	3	3	3	4	4	3	3	5	1	1	1	1	1	1
286	109	135	1	2	3	1	1	3	3	3	3	3	2	3	2	3	1	2	2	2	3	3	3	3	3	3	3	3	3	3	3	3	4	4	4	4	4	4	4	4	3	4	5	2	3	2	3	3	3
241	258	151	2	1	1	1	1	4	3	3	2	3	4	3	3	3	2	3	3	3	4	4	4	5	5	5	4	4	4	3	4	4	4	5	3	3	3	3	5	5	3	4	5	1	1	1	1	1	1
82	306	158	1	3	3	1	1	4	4	4	3	4	4	4	3	2	1	4	3	4	4	3	5	5	5	5	5	5	4	5	5	5	5	5	4	4	4	4	4	5	3	5	5	1	1	1	1	1	1
353	355	140	1	2	2	1	1	4	2	3	2	3	2	4	2	1	3	3	3	3	3	3	3	5	5	4	3	3	4	4	3	3	3	3	4	4	4	4	4	4	3	3	5	1	1	1	1	1	1
197	561	156	1	1	4	2	1	2	2	2	2	4	2	4	2	3	2	2	3	2	2	3	5	5	5	5	4	5	5	4	5	5	5	5	5	5	5	5	5	5	3	5	5	3	1	1	1	1	1
306	942	141	2	1	3	1	1	3	3	3	1	3	1	3	2	3	1	3	3	3	1	4	5	5	5	4	4	4	4	4	5	4	4	5	4	5	5	4	4	5	3	4	5	1	3	1	1	3	1
95	281	172	1	2	4	1	1	4	4	4	4	4	4	4	1	1	1	4	4	4	4	4	5	5	5	5	5	5	5	5	5	5	5	5	4	4	4	4	5	5	3	5	5	3	1	1	1	3	1
72	330	150	1	3	3	1	1	3	2	3	1	4	1	4	1	1	3	3	3	3	3	4	5	5	5	5	3	4	4	4	5	4	5	5	5	5	5	5	5	5	3	5	5	1	1	1	1	1	1
27	350	147	1	1	4	1	1	3	2	3	2	4	1	4	1	3	1	3	4	2	2	2	4	5	5	5	5	5	5	5	5	4	5	4	5	5	5	5	5	5	3	5	5	1	1	1	1	1	1
249	632	137	1	1	2	1	1	3	3	2	2	4	1	4	3	3	4	3	3	3	3	3	4	5	4	4	3	3	3	3	5	3	3	4	4	4	4	4	4	5	3	5	5	1	1	1	1	1	1
111	730	185	1	2	2	1	1	3	1	4	2	4	2	4	4	1	4	4	4	4	4	4	5	5	5	5	5	5	5	5	5	5	5	5	5	5	4	5	5	5	3	5	5	2	5	1	1	1	1
165	168	143	2	2	2	1	1	3	3	3	2	3	2	3	2	3	1	3	3	2	2	4	4	3	2	5	2	1	2	4	2	4	4	3	2	5	4	5	3	4	4	4	2	3	3	3	3	4	4
428	318	144	1	1	1	1	3	3	2	2	2	3	2	3	2	3	3	3	3	3	2	2	4	4	3	4	4	4	4	4	4	4	4	4	4	4	4	4	4	4	4	3	3	3	2	1	1	2	2
38	340	157	1	1	1	1	5	3	3	3	3	4	2	4	3	2	2	3	3	3	2	2	5	5	5	5	4	4	4	4	5	4	4	4	5	5	4	5	5	5	4	4	4	2	1	1	1	1	1
192	606	125	1	1	1	1	4	3	2	2	2	3	1	3	1	2	2	2	2	1	2	2	4	4	3	3	4	3	3	3	4	3	3	4	3	3	3	3	3	4	4	3	4	2	2	2	2	2	4
319	688	150	1	1	1	1	4	3	2	3	2	2	2	3	1	1	3	4	4	1	3	3	5	5	5	5	5	4	3	5	4	4	3	5	5	5	3	5	4	5	4	5	4	1	1	1	1	1	1
376	882	150	1	2	2	1	4	4	3	3	3	4	2	3	2	4	2	3	4	2	3	1	4	4	5	3	5	4	4	5	5	4	4	4	4	4	4	3	3	4	4	4	4	2	2	3	3	2	2
420	523	133	1	1	1	1	3	4	2	3	4	4	1	3	1	2	1	3	2	1	2	2	4	4	4	4	4	4	4	4	4	4	4	5	4	4	4	4	4	4	4	4	4	2	2	2	2	2	2
401	286	137	1	1	2	1	2	3	2	3	2	4	1	4	2	2	3	3	3	2	2	2	3	3	2	2	3	3	3	3	4	3	5	5	3	3	3	3	4	4	4	4	4	2	2	2	3	3	2
106	468	146	1	2	2	1	2	2	1	3	2	3	1	4	1	1	3	3	3	1	3	3	4	4	4	4	4	4	3	4	4	4	4	4	4	4	4	4	4	4	4	4	4	1	3	3	3	3	4
535	294	152	1	1	2	1	1	4	3	3	1	4	1	4	2	2	2	4	3	2	2	3	5	5	5	5	5	5	5	5	5	5	5	5	5	5	5	4	5	5	4	5	4	1	1	1	1	1	1
375	855	142	1	1	1	1	1	4	4	4	2	2	2	3	3	1	1	4	2	3	4	4	4	4	3	3	4	3	3	3	4	3	3	4	4	4	3	4	4	4	4	4	4	2	2	2	2	2	2
487	75	136	1	2	2	1	1	3	3	3	3	4	2	3	4	4	2	3	3	3	3	2	4	4	3	3	4	5	3	4	2	5	3	4	3	5	3	4	3	4	4	3	4	1	1	1	1	1	1
349	504	132	1	2	3	1	1	3	1	3	2	3	1	3	1	1	1	3	2	2	3	2	3	4	4	4	4	4	4	4	3	4	4	4	4	4	4	3	4	4	4	4	4	2	2	2	2	2	2
90	512	140	2	1	4	1	1	4	4	2	2	4	2	3	2	3	1	3	3	2	2	2	4	4	5	5	4	4	4	4	4	3	4	5	4	4	4	3	3	5	4	4	4	3	1	1	1	1	1
299	375	141	1	1	2	1	1	2	1	2	3	4	1	2	1	3	2	3	3	2	3	1	4	4	4	4	4	4	3	3	4	4	4	4	4	4	4	4	4	4	4	5	5	2	4	1	1	2	2
276	228	141	1	2	4	2	5	3	3	3	3	3	2	3	3	3	3	3	3	3	2	3	3	4	4	4	4	3	3	3	4	4	4	4	4	4	3	3	4	4	4	4	5	1	2	1	1	1	2
195	393	149	1	1	2	1	4	3	3	2	1	4	1	4	2	3	3	2	3	3	2	3	4	4	4	4	5	4	3	3	3	3	4	4	5	4	4	5	3	4	4	4	5	3	3	2	1	3	3
479	410	142	1	1	3	1	3	3	2	2	3	3	1	3	1	3	1	3	3	2	3	2	4	4	4	5	4	4	4	4	5	4	4	4	4	4	4	4	4	4	4	4	5	3	3	2	1	3	2
533	409	144	1	1	3	1	2	3	2	3	3	4	3	3	1	1	2	3	3	2	2	2	4	5	5	5	4	5	4	4	4	4	4	4	4	4	4	4	4	5	4	5	5	3	1	1	1	3	2
291	430	155	1	2	2	1	2	4	2	4	4	4	1	4	2	3	2	4	3	2	2	2	5	4	4	4	4	4	4	4	5	5	5	5	3	4	4	4	4	5	4	5	5	3	3	1	1	3	3
348	322	142	1	2	3	1	2	3	2	3	2	3	2	3	2	3	1	3	3	2	1	2	4	5	5	5	4	4	4	4	5	5	5	5	5	4	4	4	4	5	4	5	5	3	2	1	1	2	1
175	279	150	1	2	2	1	2	4	4	4	1	4	1	4	4	1	1	4	1	4	2	2	5	5	5	5	5	5	2	5	5	5	5	5	5	5	5	5	5	5	4	5	5	1	1	1	1	1	1
476	283	151	1	2	2	1	2	3	2	3	2	4	3	4	3	1	2	3	4	3	3	3	5	5	5	5	4	4	3	4	4	5	5	5	5	5	5	5	5	5	4	5	5	1	1	1	1	1	1
325	362	145	1	1	1	1	2	4	4	4	2	4	1	4	2	1	1	4	3	2	1	4	5	5	5	5	1	4	5	5	5	4	5	5	5	5	5	5	5	5	4	4	5	2	1	1	1	1	1
295	222	130	2	1	3	1	1	4	4	4	1	4	1	4	2	3	1	3	3	3	3	2	3	4	3	4	4	3	3	3	4	4	4	4	3	3	3	3	4	4	4	4	5	1	1	1	1	1	1
96	254	152	2	1	3	1	1	3	2	3	2	4	1	3	1	3	4	3	3	3	4	3	4	5	5	5	4	4	4	4	4	3	3	4	4	4	3	4	4	4	4	4	5	2	1	1	1	2	1
427	233	149	2	1	1	1	1	4	3	4	4	4	2	4	1	1	2	4	3	3	3	4	4	4	4	4	4	4	4	4	4	4	4	4	4	4	4	4	4	4	4	4	5	2	4	1	2	2	2
218	257	160	2	1	2	1	1	2	2	3	2	4	2	4	4	1	2	4	4	3	4	4	5	5	5	5	4	4	5	5	5	5	5	4	5	5	5	5	5	5	4	5	5	1	1	1	1	1	1
140	277	156	2	1	4	1	1	3	2	3	2	4	1	3	1	2	1	3	3	3	3	2	4	4	4	4	4	4	4	4	5	5	5	4	5	5	5	5	5	5	4	5	5	3	3	1	1	2	1
205	340	143	1	1	1	1	1	2	3	4	2	4	1	4	2	4	1	4	1	2	1	4	5	5	5	5	3	5	5	5	5	4	5	5	5	5	5	5	4	5	4	4	5	2	1	1	1	1	1
417	2871	152	1	2	2	1	1	3	2	3	2	4	1	4	2	2	3	4	3	3	2	3	5	5	5	5	4	4	4	4	5	4	4	4	5	5	5	5	4	4	4	4	5	2	1	1	1	1	1
248	248	121	1	2	3	2	1	2	1	2	2	4	1	4	1	1	2	2	2	1	1	2	4	4	3	3	4	4	4	4	4	4	4	5	5	4	4	4	3	4	4	4	5	1	1	1	1	1	1
142	228	157	1	1	3	1	4	2	4	3	1	3	1	3	2	4	4	4	3	4	3	4	4	4	4	4	4	3	3	3	5	4	4	4	4	4	4	3	4	4	5	5	1	1	1	1	1	1	1
189	801	155	1	1	1	1	1	2	4	4	1	4	2	4	2	1	4	4	3	3	3	4	5	4	5	5	4	4	3	5	4	5	5	5	3	3	2	4	5	5	5	5	5	1	1	1	1	1	1
112	711	135	1	2	2	1	3	4	4	4	1	4	1	4	1	1	1	4	3	1	1	4	1	5	5	5	5	5	3	5	5	1	5	5	5	5	3	5	5	5	5	5	5	3	1	1	1	1	1
242	283	138	2	1	1	1	1	3	3	3	2	4	1	4	2	1	1	3	2	2	4	3	5	5	5	5	5	5	5	5	4	4	4	5	4	3	4	4	4	5	5	4	5	1	1	1	1	1	1
505	267	184	1	2	3	1	4	4	4	4	1	4	2	4	4	4	4	4	4	4	4	4	5	5	5	5	5	5	5	5	5	5	5	5	5	5	5	5	5	5	5	5	5	1	5	1	1	1	1
320	195	168	2	1	4	1	3	4	4	3	2	4	1	4	1	1	4	4	1	3	3	4	5	5	5	5	5	5	5	5	5	5	5	5	5	5	5	5	5	5	5	5	5	1	1	1	1	1	1
439	385	144	1	1	1	1	3	4	1	2	3	4	1	3	1	1	1	4	3	1	4	4	5	5	5	5	5	5	5	5	5	5	5	5	5	5	5	5	5	5	5	5	5	1	1	1	1	1	1
179	100	179	1	2	3	1	3	4	4	4	3	4	3	3	3	4	3	4	3	4	3	3	5	5	5	5	5	5	5	5	5	5	5	5	5	5	5	5	5	5	5	5	5	1	1	1	1	5	1
2	267	144	2	3	3	2	2	3	2	2	3	4	1	4	1	3	2	3	4	1	1	1	5	5	5	5	5	5	4	4	4	5	5	5	3	3	3	3	4	5	5	5	5	4	2	2	1	2	2
378	291	166	2	1	3	1	2	3	1	4	2	3	3	4	1	1	4	4	4	1	4	1	5	5	5	5	5	5	5	4	5	4	5	5	5	5	5	5	5	5	5	5	5	1	1	1	1	1	1
128	383	150	2	2	3	1	1	3	1	2	3	4	1	3	1	2	4	2	3	2	3	3	4	4	4	5	4	5	5	5	4	5	5	5	4	4	4	4	4	5	5	5	5	3	2	1	1	3	3
125	406	133	1	2	2	1	1	2	2	2	2	3	1	3	2	3	1	2	3	2	3	2	5	3	3	4	4	4	4	4	5	5	5	5	4	5	4	4	4	5	5	4	5	1	1	1	1	1	1
151	143	148	2	1	3	1	1	3	1	4	3	4	2	4	1	4	1	4	3	2	4	4	5	5	5	5	5	5	5	5	4	4	4	5	4	5	4	5	5	5	5	5	5	1	1	1	1	1	1
17	175	155	1	3	3	1	1	3	1	3	4	4	1	4	3	4	1	4	4	4	4	4	5	5	5	5	5	5	5	5	5	5	5	5	5	5	5	5	5	5	5	5	5	1	1	1	1	1	1
86	362	130	2	2	3	1	1	3	3	2	3	4	1	3	1	1	3	2	2	2	1	1	5	4	4	5	4	4	4	4	3	3	3	4	4	4	3	3	4	5	5	4	5	1	1	1	1	2	1
323	6273	137	2	1	1	1	1	2	3	1	2	4	1	4	1	2	1	3	4	1	2	4	5	5	5	5	5	5	3	5	5	5	5	5	4	4	3	4	5	5	5	4	5	1	1	1	1	1	1
293	423	128	1	1	2	1	1	4	4	4	1	4	1	3	2	2	3	2	2	2	2	2	3	4	4	4	3	3	3	3	4	4	4	4	4	4	4	4	4	5	5	4	5	1	1	1	1	1	1
[truncated: 9 more columns]
