# Supplementary material for: The relationship between the principals’ emotional intelligence and conflict management: based on latent profile analysis
Source: Front Psychol. 2025 Apr 2;16:1548185. doi: 10.3389/fpsyg.2025.1548185 (PMC12001525; doi:10.3389/fpsyg.2025.1548185)
Supplement: Supplementary file 1 [file Data_Sheet_1.ZIP › data/raw data.xlsx]

## Sheet: Sheet1
序号	提交答卷时间	所用时间	来源	来源详情	来自IP	总分	1.您的性别是	2.您所任职的学校属于哪个学段	3.您的学校所在区域是	4.您任职的学校是	5.您作为正校长工作了多少年	1. 与他人一起探讨问题时，我会尽可能选择满足每个人需求的方案。	2. 我总是通过协商并采取“相互妥协”的方式来解决问题。	3. 我总是努力满足他人的期望。	4. 我常常会据理力争，坚持自己观点的价值。	5. 当出现分歧时，我会尽可能多地收集信息，保持沟通渠道畅通。	6. 当我陷于争论中时，我通常很少说话，并试图尽快离开。	7. 我尝试从双方的角度出发审视冲突。我需要什么？对方需要什么？涉及哪些问题？	8. 在解决问题时，我更倾向于妥协，然后继续推进。	9. 我发现冲突既具有挑战性又令人振奋。我享受在冲突中斗智斗勇。	10.与他人不和让我感到不舒服和焦虑。	11. 我尽量满足同事和学校其他工作人员的愿望。	12. 我能断定需要做什么，而且我通常是对的。	13. 为了打破僵局，我愿意与人互相妥协。	14. 我觉得牺牲自己的需求去维持和平是很小的代价。	15. 我不与他人发生争执，以免引起不快。	1. 在大多数时候，我都很清楚自己的感受因何而起。	2. 我很理解自己的情绪。	3. 我真正理解自己的感受。	4. 我总是知道自己是否快乐。	5. 我总能从朋友的行为中了解他们的情绪。	6. 我善于观察他人的情绪。	7. 我对他人的感受和情绪很敏锐。	8. 我能很好地理解周围人的情绪。	9. 我总是为自己设定目标，然后尽最大努力去实现它们。	10. 我总是告诉自己，我是一个有能力的人。	11. 我是一个有自驱力的人。	12. 我总是鼓励自己尽力而为。	13. 我能够控制自己的脾气，从而理性地处理问题。	14. 我有能力控制自己的情绪。	15. 当我非常生气时，我总是能够很快冷静下来。	16. 我对自己的情绪控制的很好。	1. 我对目前的工作感到相当满意。	2. 大多数时候我对工作充满热情。	3. 每天的工作好像没完没了。	4. 我在工作中找到了真正的乐趣。	5. 我觉得我的工作相当不愉快。	1. 我想过离开这个学校。	2. 我正在积极寻找其他工作机会。
2	2024/6/23 20:05:18	267秒	微信	N/A	183.28.58.113(广东-佛山)	144	2	3	3	2	7年	3	2	2	3	4	1	4	1	3	2	3	4	1	1	1	5	5	5	5	5	5	4	4	4	5	5	5	3	3	3	3	4	5	1	5	1	4	2
3	2024/6/23 20:16:23	291秒	微信	N/A	223.104.123.31(湖北-宜昌)	176	1	2	2	1	6	2	4	4	2	4	2	4	4	2	4	4	3	4	4	4	5	5	5	5	5	5	3	3	4	4	4	5	5	3	4	3	4	4	3	4	2	4	4
4	2024/6/23 20:28:01	285秒	微信	N/A	171.114.176.101(湖北-咸宁)	129	1	3	3	1	4	2	2	2	3	3	2	2	3	2	2	2	2	2	2	2	3	3	4	3	2	3	3	3	2	3	3	4	3	3	3	3	3	3	3	3	3	3	3
5	2024/6/23 20:28:06	272秒	微信	N/A	220.200.127.230(广西-南宁)	161	2	1	3	1	13	4	4	4	1	4	1	4	1	1	3	4	3	4	4	4	5	5	5	5	5	5	4	4	4	4	4	5	5	5	5	4	4	4	4	4	1	2	1
6	2024/6/23 20:38:28	247秒	微信	N/A	220.165.141.62(云南-楚雄)	133	1	1	4	2	22	3	2	3	2	3	1	2	3	1	4	3	4	2	2	2	3	3	3	3	3	4	3	3	4	5	5	5	3	3	3	3	3	4	3	4	1	1	1
7	2024/6/23 20:42:16	122秒	微信	N/A	120.219.237.27(河南-新乡)	137	1	2	2	1	4	2	3	2	3	3	3	3	3	3	3	3	3	3	3	3	3	2	3	3	3	3	3	3	3	3	3	3	3	3	3	3	3	3	3	3	3	3	3
8	2024/6/23 20:45:40	330秒	微信	N/A	125.80.176.157(重庆-重庆)	179	1	3	3	1	12	1	4	3	2	4	2	4	3	3	3	4	4	3	4	4	5	5	5	5	4	5	5	5	5	5	5	4	4	4	4	4	5	5	3	5	1	1	5
9	2024/6/23 20:47:19	635秒	微信	N/A	120.219.237.27(河南-新乡)	163	2	2	3	1	3	3	3	3	3	4	2	3	2	3	2	3	3	3	2	3	4	3	3	4	4	4	5	3	4	4	4	5	4	4	4	5	4	4	4	4	2	3	4
10	2024/6/23 21:14:14	264秒	微信	N/A	106.61.184.4(云南-昆明)	166	1	3	3	1	15年	3	2	3	3	4	1	3	4	2	2	4	4	3	4	1	5	4	4	5	5	5	4	4	4	5	5	5	4	4	4	4	4	5	4	4	3	3	1
11	2024/6/23 21:26:33	2095秒	微信	N/A	223.104.123.131(湖北-宜昌)	160	2	2	3	2	7	3	1	4	2	4	1	4	2	1	2	4	4	2	4	4	5	4	4	5	4	5	5	4	5	2	5	5	4	4	3	3	3	5	5	3	3	4	2
12	2024/6/23 22:21:31	92秒	微信	N/A	42.238.54.150(河南-平顶山)	223	1	3	4	1	10	4	4	4	4	4	4	4	4	4	4	4	4	4	4	4	5	5	5	5	5	5	5	5	5	5	5	5	5	5	5	5	5	5	5	5	5	5	5
13	2024/6/23 22:26:38	112秒	微信	N/A	113.129.72.84(山东-济南)	221	1	2	4	1	12	4	4	4	4	4	4	4	4	4	4	4	4	4	4	4	5	5	5	5	5	5	5	5	5	5	5	5	5	5	5	5	5	5	5	5	5	5	5
14	2024/6/23 22:28:16	373秒	微信	N/A	223.89.46.65(河南-濮阳)	172	2	2	4	1	5年	4	3	4	4	4	2	4	3	2	2	4	3	3	4	3	4	4	4	4	4	5	5	5	5	4	4	5	3	3	4	3	4	4	5	5	2	2	1
15	2024/6/23 22:42:38	314秒	微信	N/A	120.216.235.208(河南-平顶山)	160	1	1	1	1	9	3	3	4	2	4	3	4	2	1	3	4	3	4	3	4	5	4	4	4	4	3	4	3	4	4	4	4	4	4	3	3	4	4	5	4	1	3	2
16	2024/6/23 22:52:10	375秒	微信	N/A	183.27.51.236(广东-佛山)	124	1	3	3	2	一年	1	1	1	2	4	1	3	2	4	1	2	4	2	2	1	1	3	4	5	1	4	3	3	4	5	5	5	5	5	5	5	5	5	4	5	1	1	1
17	2024/6/23 22:56:39	175秒	微信	N/A	110.7.184.91(内蒙古-赤峰)	155	1	3	3	1	3	3	1	3	4	4	1	4	3	4	1	4	4	4	4	4	5	5	5	5	5	5	5	5	5	5	5	5	5	5	5	5	5	5	1	5	1	1	1
18	2024/6/24 7:33:17	462秒	微信	N/A	120.195.70.66(江苏-南京)	133	1	3	3	1	8	1	2	3	3	3	1	3	2	2	2	2	3	3	3	1	4	4	4	4	4	4	4	4	4	4	4	5	3	3	4	3	3	5	4	4	2	1	2
19	2024/6/24 8:40:31	672秒	微信	N/A	112.230.251.66(山东-济南)	161	1	3	3	1	13年	3	3	3	3	3	2	3	2	2	3	3	3	2	3	2	4	4	4	3	3	4	4	3	4	3	4	4	4	4	3	3	4	4	5	4	2	3	4
20	2024/6/24 9:11:21	224秒	微信	N/A	175.9.222.67(湖南-长沙)	160	1	1	4	1	3年	2	2	4	2	4	2	4	2	2	2	4	4	2	2	4	5	5	5	5	4	5	5	5	4	5	3	5	5	5	5	5	3	5	5	5	2	1	1
21	2024/6/24 9:13:59	246秒	微信	N/A	223.104.40.131(北京-北京)	167	1	1	3	1	1	3	2	4	2	4	2	4	2	1	4	4	3	3	3	4	5	5	3	2	4	5	5	5	3	4	3	5	4	4	4	4	4	5	3	4	2	2	4
22	2024/6/24 9:17:31	735秒	微信	N/A	183.215.130.176(湖南-长沙)	148	2	1	3	1	7	3	1	3	3	4	1	4	1	2	1	3	3	3	2	3	5	5	5	5	5	4	4	5	4	5	4	5	4	5	4	5	5	5	4	5	2	1	1
23	2024/6/24 9:19:00	310秒	微信	N/A	219.150.115.218(河南-鹤壁)	172	2	1	4	1	16	4	3	4	2	4	2	4	2	2	2	4	3	2	3	4	5	5	5	5	5	5	5	5	5	5	5	5	5	5	5	5	5	5	3	5	1	1	1
24	2024/6/24 9:20:15	297秒	微信	N/A	183.215.130.172(湖南-长沙)	146	1	1	3	1	5	3	4	3	4	4	2	3	4	1	2	3	3	4	4	3	4	4	4	4	4	3	4	4	4	4	3	4	3	3	3	3	4	4	3	4	1	1	2
25	2024/6/24 9:21:16	678秒	微信	N/A	183.215.130.185(湖南-长沙)	157	1	1	1	1	3	2	1	2	3	4	1	4	1	2	3	3	3	1	3	2	5	4	4	4	4	5	5	5	5	3	4	4	3	4	4	3	4	4	5	3	3	4	3
26	2024/6/24 9:22:22	636秒	微信	N/A	223.104.132.116(湖南-长沙)	140	2	1	3	1	1年	3	1	3	1	4	1	4	1	1	1	2	3	2	2	3	4	5	5	5	5	5	4	4	4	4	5	5	4	4	5	4	4	4	3	4	2	2	1
27	2024/6/24 9:24:55	350秒	微信	N/A	183.215.130.185(湖南-长沙)	147	1	1	4	1	1年	3	2	3	2	4	1	4	1	3	1	3	4	2	2	2	4	5	5	5	5	5	5	5	5	4	5	4	5	5	5	5	5	5	3	5	1	1	1
28	2024/6/24 9:37:29	1214秒	微信	N/A	39.144.194.70(湖南-株洲)	150	2	1	4	1	19	3	3	2	3	4	2	4	3	4	1	2	3	3	3	2	5	5	5	5	5	5	5	5	4	5	5	5	4	5	5	5	3	4	3	5	1	4	1
29	2024/6/24 9:42:30	376秒	微信	N/A	219.150.115.218(河南-鹤壁)	158	1	2	4	1	3	4	3	3	3	4	4	4	2	3	3	3	3	3	3	2	5	5	5	5	4	4	4	4	4	3	3	4	4	4	3	4	4	4	4	3	2	3	3
30	2024/6/24 10:11:45	528秒	微信	N/A	39.164.231.187(河南-鹤壁)	168	2	3	4	1	3年	2	2	3	2	4	1	4	2	3	4	4	4	4	4	2	5	5	5	5	5	5	5	5	5	4	5	5	5	5	5	5	3	5	4	5	1	1	1
31	2024/6/24 10:28:49	2406秒	微信	N/A	219.150.115.218(河南-鹤壁)	121	1	2	4	1	13	4	3	3	1	3	1	3	3	2	3	3	2	2	3	2	3	3	3	3	2	2	2	2	2	2	2	3	3	2	3	2	1	3	3	3	3	4	1
32	2024/6/24 10:31:59	574秒	微信	N/A	218.75.240.45(湖南-湘潭)	157	1	3	3	1	3	2	1	3	2	4	1	4	1	2	4	4	3	2	4	4	4	5	5	5	4	4	4	4	4	4	4	5	5	4	5	4	4	5	3	5	2	2	2
33	2024/6/24 10:43:29	398秒	微信	N/A	39.144.179.253(河南-驻马店)	129	1	3	4	1	4年	2	3	2	3	3	1	3	3	3	2	3	3	2	2	1	3	3	4	3	4	4	4	4	4	4	4	4	3	3	3	3	4	4	4	4	2	1	2
34	2024/6/24 12:47:16	437秒	微信	N/A	115.55.201.172(河南-鹤壁)	148	1	3	4	1	10年	3	3	3	3	3	1	3	3	1	2	3	3	3	2	2	4	4	4	4	3	3	3	3	4	4	4	4	4	4	4	4	4	4	5	4	1	3	1
35	2024/6/24 12:52:10	291秒	微信	N/A	27.224.9.179(甘肃-临夏)	147	1	1	3	1	5年	3	1	3	1	4	1	4	1	4	1	4	4	3	1	1	5	5	5	5	5	5	4	5	5	4	4	5	5	5	3	3	5	5	5	3	1	1	1
36	2024/6/24 12:57:31	246秒	微信	N/A	14.23.4.59(广东-广州)	141	1	1	4	1	15	3	1	1	2	4	1	4	1	2	3	2	2	2	2	2	4	4	4	4	4	4	4	4	4	4	4	4	5	5	5	5	4	4	3	4	2	2	1
37	2024/6/24 12:58:25	422秒	微信	N/A	183.42.192.80(广东-深圳)	147	1	1	3	1	2	3	3	3	2	3	2	3	2	2	3	3	3	3	3	2	4	3	4	4	4	4	4	4	3	3	3	4	4	4	3	4	3	4	4	4	2	2	1
38	2024/6/24 13:04:00	340秒	微信	N/A	183.42.194.123(广东-深圳)	157	1	1	1	1	25	3	3	3	3	4	2	4	3	2	2	3	3	3	2	2	5	5	5	5	4	4	4	4	5	4	4	4	5	5	4	5	5	5	2	4	2	2	1
39	2024/6/24 13:35:47	347秒	微信	N/A	39.144.22.128(河南-新乡)	193	1	2	2	1	2	4	4	4	3	4	1	4	3	3	4	4	4	4	4	4	5	5	5	5	5	5	4	5	5	5	5	5	5	5	5	5	4	5	4	5	1	1	5
40	2024/6/24 13:42:02	1334秒	微信	N/A	60.165.50.150(甘肃-兰州)	135	1	1	1	1	15	2	2	2	2	3	2	3	2	2	2	3	3	2	3	3	3	4	4	4	4	3	3	3	3	4	3	3	4	4	3	3	4	4	3	3	2	2	2
41	2024/6/24 13:54:53	262秒	微信	N/A	120.196.93.136(广东-广州)	144	1	1	2	1	24年	2	2	3	2	3	1	3	1	1	3	3	3	3	3	3	4	4	4	4	4	4	4	4	4	4	4	5	4	4	4	4	4	4	5	3	1	1	1
42	2024/6/24 13:54:55	399秒	微信	N/A	121.8.98.58(广东-广州)	138	1	1	2	1	18	3	3	3	2	3	2	3	2	3	2	3	3	3	3	3	4	4	4	4	4	4	4	4	4	3	4	5	3	4	4	4	4	5	3	4	1	1	1
43	2024/6/24 13:55:39	195秒	微信	N/A	220.162.202.70(福建-三明)	146	1	3	3	1	4	3	3	2	3	4	2	3	2	3	2	2	3	3	2	2	4	4	4	4	4	4	3	3	4	4	4	4	3	3	3	3	4	4	3	4	2	2	2
44	2024/6/24 13:58:59	225秒	微信	N/A	223.104.51.105(福建-福州)	165	1	3	2	1	16	3	3	2	3	4	2	3	3	2	4	3	4	3	4	3	4	4	4	4	4	5	5	4	4	5	4	5	4	4	3	4	4	5	4	5	1	1	2
45	2024/6/24 13:59:01	229秒	微信	N/A	183.251.163.110(福建-龙岩)	141	1	3	2	1	2	2	2	2	2	3	1	2	1	2	2	3	2	2	2	3	2	4	4	2	3	4	4	3	5	4	4	4	4	5	4	4	2	4	4	2	4	3	3
46	2024/6/24 13:59:50	769秒	微信	N/A	223.104.71.146(广东-汕尾)	132	1	2	2	1	2	3	2	2	3	3	2	3	2	2	3	3	3	2	3	3	5	4	4	2	4	4	4	4	3	3	4	4	3	4	4	3	4	4	4	3	2	2	1
47	2024/6/24 14:01:01	178秒	微信	N/A	218.66.251.68(福建-莆田)	169	1	3	2	1	2	4	3	3	3	4	3	3	3	3	2	3	3	2	3	3	4	4	4	4	4	4	4	4	4	4	4	4	4	4	4	4	4	5	5	4	2	4	3
48	2024/6/24 14:02:16	117秒	微信	N/A	222.78.56.194(福建-漳州)	155	1	3	2	2	0	2	2	3	3	3	3	3	3	3	2	3	3	3	3	3	3	4	4	4	4	4	4	4	4	4	4	4	4	3	3	3	3	3	3	4	3	3	3
49	2024/6/24 14:02:42	297秒	微信	N/A	36.250.148.112(福建-宁德)	152	1	3	2	1	8	2	2	2	2	2	2	2	3	2	4	3	3	3	3	3	3	3	3	3	3	3	3	3	4	4	4	4	3	3	3	3	2	3	5	2	4	5	5
50	2024/6/24 14:02:54	272秒	微信	N/A	39.144.250.191(福建-三明)	128	1	2	2	1	7年	3	2	3	2	4	1	3	2	3	2	2	2	1	2	1	4	3	3	3	3	3	3	3	4	4	4	4	4	3	4	3	4	4	3	3	2	2	2
51	2024/6/24 14:06:41	431秒	微信	N/A	120.238.175.154(广东-广州)	134	1	1	3	1	23	3	2	3	3	3	1	2	1	1	4	3	3	2	2	2	4	4	4	4	3	3	3	3	3	3	3	3	4	4	4	4	4	3	3	3	2	2	2
52	2024/6/24 14:06:50	177秒	微信	N/A	110.90.174.66(福建-宁德)	158	1	3	3	1	9	3	3	3	1	4	2	4	2	3	3	3	3	3	3	3	5	5	5	5	5	5	5	5	5	4	4	4	4	4	3	4	4	4	4	4	1	3	2
53	2024/6/24 14:11:36	540秒	微信	N/A	220.161.14.102(福建-漳州)	130	1	3	3	1	17	2	1	2	2	3	1	2	1	2	2	3	4	1	1	1	5	5	5	4	3	4	4	4	5	3	5	5	4	4	4	4	5	5	3	4	1	3	2
54	2024/6/24 14:16:30	253秒	微信	N/A	120.38.203.208(福建-南平)	132	1	3	3	1	2年	4	3	3	3	3	2	3	2	2	3	3	3	3	2	2	4	3	3	3	3	4	4	3	4	3	3	3	3	3	3	2	2	3	4	3	3	1	1
55	2024/6/24 14:17:08	533秒	微信	N/A	14.19.6.210(广东-广州)	191	1	1	3	1	28年	4	4	4	2	4	2	4	4	4	2	4	2	4	4	1	5	5	5	2	5	5	5	5	5	5	5	5	5	5	5	2	4	5	5	3	5	5	5
56	2024/6/24 14:17:58	578秒	微信	N/A	121.32.159.74(广东-广州)	145	1	1	1	1	20	4	2	3	4	3	1	4	1	1	1	3	2	2	2	2	4	4	5	5	5	4	5	5	5	4	4	4	4	4	4	4	5	5	5	4	2	1	1
57	2024/6/24 14:24:41	344秒	微信	N/A	58.63.65.4(广东-广州)	135	1	1	2	1	25	2	2	3	2	3	2	3	1	2	3	3	3	3	3	2	5	4	4	4	3	3	3	4	4	3	4	4	4	4	3	4	3	5	4	3	1	2	1
58	2024/6/24 14:28:04	294秒	微信	N/A	59.61.85.9(福建-厦门)	150	1	2	3	1	4	3	2	3	3	4	2	4	2	3	2	2	4	3	2	2	5	5	5	5	5	5	5	4	5	5	5	5	4	5	5	4	5	5	3	5	1	1	1
59	2024/6/24 14:34:24	308秒	微信	N/A	110.82.183.138(福建-莆田)	175	1	2	1	1	14	4	4	4	3	4	2	3	3	1	4	4	3	3	3	4	5	4	5	4	4	4	3	5	5	2	5	5	5	5	3	3	4	5	3	3	2	4	3
60	2024/6/24 14:37:36	281秒	微信	N/A	121.207.61.184(福建-泉州)	173	2	3	2	2	7	3	3	3	2	3	2	4	2	3	3	4	3	4	4	2	4	4	4	5	4	5	4	4	4	4	4	4	4	4	5	5	4	4	4	5	3	4	3
61	2024/6/24 14:42:08	198秒	微信	N/A	27.156.247.104(福建-宁德)	176	1	2	3	1	20	3	3	3	3	4	4	4	2	3	3	2	4	3	3	4	5	5	5	5	5	5	5	5	5	5	5	5	5	4	4	4	4	4	4	4	2	3	2
62	2024/6/24 14:48:18	328秒	微信	N/A	61.146.150.253(广东-汕尾)	174	1	2	1	1	7	2	2	3	3	3	3	3	3	2	3	3	3	3	3	3	4	4	4	3	4	4	4	3	4	4	4	4	4	4	4	4	1	4	5	3	4	5	3
63	2024/6/24 14:52:24	260秒	微信	N/A	27.149.89.65(福建-福州)	156	1	3	2	1	2	3	2	2	3	3	3	3	2	2	4	2	3	2	2	2	3	3	3	3	4	4	3	3	3	4	4	4	4	4	4	4	3	3	5	3	3	5	5
64	2024/6/24 14:55:10	373秒	微信	N/A	39.144.210.93(甘肃-兰州)	158	1	1	2	1	3	3	3	3	2	4	1	4	2	3	2	3	3	3	3	3	4	4	3	4	4	4	4	4	4	5	5	5	5	5	4	4	4	4	4	4	1	3	2
65	2024/6/24 15:07:07	268秒	微信	N/A	39.144.248.222(福建-宁德)	169	2	2	1	1	5	3	2	3	2	3	3	3	2	2	3	3	3	3	3	3	4	4	4	4	4	4	4	4	4	4	4	4	4	4	4	4	4	4	4	4	4	4	4
66	2024/6/24 15:08:47	346秒	微信	N/A	223.104.6.30(福建-厦门)	134	2	2	4	1	3年	2	2	2	3	3	2	3	2	1	1	2	3	2	2	2	4	4	4	4	4	4	4	4	3	3	4	4	4	4	4	4	3	4	3	4	2	2	3
67	2024/6/24 15:11:09	423秒	微信	N/A	222.78.218.54(福建-南平)	201	1	3	3	1	15年	3	4	4	1	4	4	4	4	3	3	4	4	4	4	4	5	5	5	5	3	1	4	5	5	4	3	5	5	5	5	5	3	5	5	3	5	5	5
68	2024/6/24 15:14:22	114秒	微信	N/A	27.150.229.91(福建-莆田)	133	1	3	2	1	5	2	3	3	2	3	2	3	2	2	2	2	2	2	2	2	2	3	3	3	3	3	3	3	3	3	3	3	3	3	3	3	1	2	5	1	5	5	4
69	2024/6/24 15:29:39	793秒	微信	N/A	222.78.235.4(福建-南平)	169	1	2	2	1	7年	3	3	3	2	3	2	4	4	4	3	3	3	3	2	2	4	4	3	5	4	4	3	4	4	4	4	5	5	5	5	5	3	4	5	3	4	4	3
70	2024/6/24 15:36:29	246秒	微信	N/A	39.144.249.113(福建-漳州)	125	1	3	4	2	我没有当正校长我当书记	2	2	2	1	3	1	3	1	3	1	3	2	2	2	2	4	4	4	4	4	3	4	4	4	4	4	5	4	4	4	4	5	5	3	4	1	1	3
71	2024/6/24 15:42:52	418秒	微信	N/A	39.144.248.53(福建-宁德)	169	1	3	2	1	11年	4	4	4	4	4	1	4	4	4	1	4	4	4	4	4	5	5	5	5	5	5	4	4	5	4	5	5	5	5	5	5	5	5	3	5	1	2	1
72	2024/6/24 15:45:21	330秒	微信	N/A	39.144.251.103(福建-厦门)	150	1	3	3	1	1	3	2	3	1	4	1	4	1	1	3	3	3	3	3	4	5	5	5	5	3	4	4	4	5	4	5	5	5	5	5	5	5	5	3	5	1	1	1
73	2024/6/24 15:51:36	213秒	微信	N/A	39.144.248.199(福建-宁德)	142	1	3	3	1	2	3	2	3	3	3	1	3	2	2	2	3	3	3	2	2	4	4	4	4	4	4	4	4	4	4	4	4	4	4	4	4	4	4	3	4	2	2	2
74	2024/6/24 16:05:28	545秒	微信	N/A	218.207.181.142(福建-莆田)	111	1	3	3	1	2	2	2	2	2	4	1	3	1	2	2	3	2	2	1	1	3	3	3	3	2	3	3	4	4	3	3	3	3	3	4	3	3	4	3	3	1	1	1
75	2024/6/24 16:06:40	296秒	微信	N/A	103.27.25.134(广东-佛山)	171	1	3	1	1	1	3	3	3	3	3	2	2	2	1	3	3	3	3	3	4	5	5	3	4	3	3	3	4	5	4	4	5	5	4	4	4	2	4	5	3	2	4	5
76	2024/6/24 16:27:23	130秒	微信	N/A	202.196.109.11(河南-开封)	139	2	1	1	1	2	3	3	3	2	3	2	2	3	3	2	2	2	2	2	2	3	3	3	3	3	3	4	3	4	4	4	2	3	3	3	3	3	3	3	3	3	3	3
77	2024/6/24 16:36:27	236秒	微信	N/A	120.32.29.197(福建-漳州)	149	1	3	2	1	3	2	2	2	3	3	2	3	2	2	3	3	2	2	2	2	4	4	4	4	3	2	4	3	3	3	4	4	3	3	3	3	3	3	4	3	4	3	4
78	2024/6/24 16:43:03	201秒	微信	N/A	61.131.31.221(福建-莆田)	173	1	2	1	1	6	4	3	3	3	3	4	4	3	1	4	3	2	3	4	3	4	4	4	4	4	4	4	4	3	3	3	3	3	4	3	3	3	4	5	4	5	5	5
79	2024/6/24 16:57:23	235秒	微信	N/A	223.104.50.224(福建-南平)	130	1	2	2	1	5	1	3	3	1	3	3	2	2	2	2	2	2	2	3	3	2	3	4	2	3	2	4	3	3	3	3	4	4	4	4	3	4	4	4	4	4	1	4
80	2024/6/24 16:59:31	259秒	微信	N/A	182.118.238.119(河南-开封)	146	2	1	4	1	3	2	1	2	2	4	1	3	1	2	3	2	3	2	2	1	5	5	5	5	3	3	4	4	4	3	4	4	4	4	4	4	4	4	4	3	1	1	1
81	2024/6/24 17:01:25	547秒	微信	N/A	39.144.249.113(福建-漳州)	137	1	2	2	1	16	3	2	3	2	3	1	4	2	3	2	2	4	2	3	1	4	4	4	4	4	3	3	4	5	4	4	4	5	5	3	4	3	5	4	4	1	3	2
82	2024/6/24 17:02:03	306秒	微信	N/A	223.104.6.26(福建-厦门)	158	1	3	3	1	2	4	4	4	3	4	4	4	3	2	1	4	3	4	4	3	5	5	5	5	5	5	4	5	5	5	5	5	4	4	4	4	4	5	3	5	1	1	1
83	2024/6/24 17:05:57	451秒	微信	N/A	39.144.252.87(北京-北京)	136	1	2	2	1	3.5	3	2	2	2	3	1	3	2	1	2	3	3	2	2	3	4	4	4	4	3	3	3	3	4	4	4	4	4	4	4	4	4	4	4	3	2	4	2
84	2024/6/24 17:08:34	200秒	微信	N/A	59.56.112.7(福建-福州)	117	2	3	4	1	11年	3	2	2	2	3	2	2	2	2	2	3	3	3	3	3	3	3	3	3	3	3	3	3	3	3	3	3	3	3	3	3	5	5	4	5	1	1	3
85	2024/6/24 17:11:57	316秒	微信	N/A	39.144.249.149(福建-龙岩)	160	1	2	2	1	10	3	3	2	2	3	2	3	3	2	3	3	3	2	2	3	3	4	4	4	3	3	4	3	3	3	3	4	3	3	3	3	3	3	4	1	5	4	1
86	2024/6/24 17:45:27	362秒	微信	N/A	223.104.6.1(福建-厦门)	130	2	2	3	1	2	3	3	2	3	4	1	3	1	1	3	2	2	2	1	1	5	4	4	5	4	4	4	4	3	3	3	4	4	4	3	3	4	5	1	4	1	1	1
87	2024/6/24 18:30:19	465秒	微信	N/A	218.200.113.103(湖北-咸宁)	163	2	2	3	2	14年	3	2	2	4	4	1	4	3	4	2	3	3	2	2	2	4	4	4	4	3	4	4	4	4	4	4	4	4	4	4	4	1	5	5	5	4	4	3
88	2024/6/25 6:05:59	216秒	微信	N/A	182.116.19.69(河南-鹤壁)	131	1	1	4	1	1	4	3	3	3	3	1	3	2	3	3	3	2	3	3	2	4	4	4	4	3	3	3	3	4	3	3	4	4	4	4	4	4	4	4	4	2	1	1
89	2024/6/25 6:15:37	369秒	微信	N/A	123.12.253.144(河南-鹤壁)	139	2	1	4	1	1	3	3	4	2	4	1	4	2	2	2	3	3	2	2	3	4	4	4	3	4	4	4	4	3	3	4	4	4	4	4	4	3	4	5	3	3	1	1
90	2024/6/25 6:44:04	512秒	微信	N/A	120.216.161.32(河南-鹤壁)	140	2	1	4	1	1	4	4	2	2	4	2	3	2	3	1	3	3	2	2	2	4	4	5	5	4	4	4	4	4	3	4	5	4	4	4	3	3	5	2	4	2	3	1
91	2024/6/25 7:00:50	300秒	微信	N/A	120.219.202.16(河南-鹤壁)	154	1	1	4	1	一年	4	2	3	2	4	2	3	2	2	3	3	3	3	3	3	4	4	4	4	4	4	4	3	3	3	4	4	4	3	3	3	4	4	4	3	2	3	2
92	2024/6/25 7:18:10	492秒	微信	N/A	120.216.161.123(河南-鹤壁)	138	1	1	4	1	一年	3	2	3	3	4	2	4	1	2	1	2	3	3	2	2	4	4	4	5	5	5	4	4	5	4	4	4	4	4	3	4	5	5	5	4	1	2	1
93	2024/6/25 9:02:27	154秒	微信	N/A	123.149.29.238(河南-郑州)	165	1	3	3	2	2	3	3	4	3	3	3	4	2	2	4	3	3	3	2	4	5	5	5	5	4	4	5	4	4	4	4	4	3	3	2	3	3	4	4	3	2	3	3
94	2024/6/25 9:31:38	366秒	微信	N/A	120.219.124.144(河南-郑州)	182	1	3	3	2	9	3	2	4	2	4	2	3	4	3	2	4	4	4	4	4	5	5	5	5	5	5	5	5	5	5	5	5	5	5	5	5	4	5	3	5	1	3	3
95	2024/6/25 10:02:38	281秒	微信	N/A	1.50.154.64(宁夏-银川)	172	1	2	4	1	1年	4	4	4	4	4	4	4	1	1	1	4	4	4	4	4	5	5	5	5	5	5	5	5	5	5	5	5	4	4	4	4	5	5	3	5	1	3	1
96	2024/6/25 10:04:44	254秒	微信	N/A	61.133.221.110(宁夏-银川)	152	2	1	3	1	5年	3	2	3	2	4	1	3	1	3	4	3	3	3	4	3	4	5	5	5	4	4	4	4	4	3	3	4	4	4	3	4	4	4	2	4	1	2	1
97	2024/6/25 10:11:54	278秒	微信	N/A	61.133.221.110(宁夏-银川)	154	1	3	4	1	10	3	1	4	2	4	2	4	2	4	2	4	4	3	2	2	5	5	5	5	5	5	5	5	5	5	5	5	5	5	5	5	4	4	3	5	1	1	1
98	2024/6/25 10:14:26	58秒	微信	N/A	223.104.242.145(云南-大理)	223	1	2	2	1	1	4	4	4	4	4	4	4	4	4	4	4	4	4	4	4	5	5	5	5	5	5	5	5	5	5	5	5	5	5	5	5	5	5	5	5	5	5	5
99	2024/6/25 10:17:41	276秒	微信	N/A	61.166.136.254(云南-丽江)	144	1	1	1	1	26	3	3	4	3	4	2	3	3	3	2	3	3	2	2	3	4	5	4	4	3	3	4	4	4	3	4	4	4	3	4	5	4	5	4	4	4	1	4
100	2024/6/25 10:18:04	271秒	微信	N/A	182.241.97.204(云南-保山)	168	1	2	2	1	7年	4	2	2	2	4	2	4	2	1	4	3	3	2	4	3	5	5	5	4	3	4	4	4	5	3	3	4	5	5	4	4	1	4	5	3	3	5	3
101	2024/6/25 10:18:13	223秒	微信	N/A	112.113.158.115(云南-保山)	147	1	2	2	1	1.5	3	3	3	2	3	2	3	3	2	3	2	2	3	3	2	3	3	3	3	3	3	3	3	3	3	3	3	3	3	3	3	3	3	3	3	3	5	3
102	2024/6/25 10:19:06	170秒	微信	N/A	106.61.246.14(云南-昆明)	182	1	2	2	1	11年	4	4	2	3	3	3	4	3	3	3	3	3	3	3	3	4	5	4	4	4	4	4	4	4	4	5	4	4	4	4	4	4	4	4	4	4	4	4
103	2024/6/25 10:19:19	337秒	微信	N/A	39.129.65.12(云南-昭通)	173	1	2	2	1	1年	4	1	4	1	4	1	4	1	3	1	4	2	1	4	2	5	5	5	5	5	5	5	5	5	3	5	5	5	4	5	5	4	5	5	5	1	2	3
104	2024/6/25 10:19:26	283秒	微信	N/A	117.136.84.196(云南-昆明)	168	1	2	2	1	3	4	4	2	2	3	1	3	2	2	1	3	3	2	2	4	5	5	5	5	4	3	3	3	3	5	5	5	5	4	4	4	3	3	5	2	3	5	3
105	2024/6/25 10:20:38	421秒	微信	N/A	117.136.85.136(云南-昆明)	158	2	2	2	1	2年	4	4	4	2	4	1	4	1	1	2	4	3	4	2	2	4	4	4	4	4	4	3	3	4	3	4	5	5	4	4	3	4	4	5	4	2	3	1
106	2024/6/25 10:21:32	468秒	微信	N/A	39.129.143.25(云南-昆明)	146	1	2	2	1	7年	2	1	3	2	3	1	4	1	1	3	3	3	1	3	3	4	4	4	4	4	4	3	4	4	4	4	4	4	4	4	4	4	4	2	4	2	1	3
107	2024/6/25 10:23:03	189秒	微信	N/A	183.224.124.151(云南-昭通)	152	1	2	2	1	1	3	2	3	2	4	2	3	2	3	2	3	3	2	3	2	4	4	4	4	4	4	4	4	4	4	4	4	4	4	4	4	3	4	4	2	3	4	3
108	2024/6/25 10:24:00	330秒	微信	N/A	182.240.109.70(云南-曲靖)	168	1	2	2	1	5	2	3	2	3	4	2	3	2	4	2	2	3	2	2	2	5	5	5	5	5	5	4	4	5	4	4	5	5	5	5	5	4	4	4	3	2	3	2
109	2024/6/25 10:24:21	156秒	微信	N/A	106.61.115.155(云南-昆明)	139	1	2	2	1	5	4	4	4	1	4	2	2	1	1	1	3	1	3	1	2	3	4	3	3	4	4	3	3	3	3	3	3	4	4	4	4	4	4	3	3	3	2	3
110	2024/6/25 10:25:58	375秒	微信	N/A	106.61.95.220(云南-昆明)	153	2	2	2	1	三年	3	1	1	3	4	1	4	2	3	1	3	1	1	1	3	4	4	5	5	5	5	5	5	5	5	5	5	5	5	5	5	5	5	5	5	1	1	1
111	2024/6/25 10:27:11	730秒	微信	N/A	39.144.146.223(云南-文山)	185	1	2	2	1	1	3	1	4	2	4	2	4	4	1	4	4	4	4	4	4	5	5	5	5	5	5	5	5	5	5	5	5	5	5	4	5	5	5	3	5	1	2	5
112	2024/6/25 10:31:22	711秒	微信	N/A	223.104.238.246(云南-大理)	135	1	2	2	1	副校长11年	4	4	4	1	4	1	4	1	1	1	4	3	1	1	4	1	5	5	5	5	5	3	5	5	1	5	5	5	5	3	5	5	5	1	5	1	3	1
113	2024/6/25 10:31:23	398秒	微信	N/A	39.144.146.15(云南-曲靖)	147	1	2	2	1	4	2	4	2	2	3	1	3	2	2	1	2	3	2	3	1	5	5	5	5	5	5	5	5	5	4	4	5	5	5	4	4	3	5	3	5	1	3	1
114	2024/6/25 10:31:56	253秒	微信	N/A	117.136.85.252(云南-昆明)	170	1	2	2	1	7年	3	1	2	3	4	2	4	1	4	4	3	3	1	1	1	5	5	5	5	3	3	4	3	5	5	5	5	4	3	3	3	3	5	5	3	3	3	3
115	2024/6/25 10:33:44	365秒	微信	N/A	117.136.84.100(云南-昆明)	153	1	2	2	1	2	2	3	2	2	4	1	2	2	1	2	3	1	2	4	1	4	4	4	5	5	4	4	4	5	3	3	5	3	4	4	4	4	4	4	4	4	4	4
116	2024/6/25 10:34:51	68秒	微信	N/A	106.61.88.150(云南-昆明)	203	1	2	2	1	1	2	3	3	3	3	2	3	3	4	4	4	4	4	4	4	5	4	5	5	4	4	5	5	5	5	5	5	5	5	5	5	5	4	4	5	5	5	5
117	2024/6/25 10:34:58	711秒	微信	N/A	183.225.77.1(云南-昭通)	133	1	2	2	1	3	2	3	2	2	3	1	3	2	1	1	3	1	3	2	1	4	4	4	3	4	4	3	3	4	3	3	4	4	4	4	4	3	4	5	4	2	3	1
118	2024/6/25 10:35:29	787秒	微信	N/A	223.104.242.168(云南-大理)	137	2	2	3	1	5	2	2	2	2	3	3	3	2	3	1	3	3	2	4	2	5	5	5	5	3	3	3	3	5	5	5	5	4	4	3	3	3	4	5	3	3	1	1
119	2024/6/25 10:38:17	285秒	微信	N/A	182.247.118.196(云南-保山)	159	1	2	2	1	5	4	4	4	2	4	2	4	1	1	4	4	3	4	2	2	5	5	5	5	5	5	5	5	3	4	3	4	4	5	5	5	5	5	3	5	1	1	1
120	2024/6/25 10:41:07	236秒	微信	N/A	117.136.84.66(云南-昆明)	144	1	2	2	1	12	2	2	2	2	2	2	2	2	2	2	3	2	2	2	2	4	4	4	4	4	4	4	4	4	4	4	4	4	4	4	4	4	4	4	4	3	2	3
121	2024/6/25 10:41:18	206秒	微信	N/A	106.61.201.56(云南-昆明)	138	1	2	2	1	4	2	3	2	2	2	2	2	2	2	2	2	2	2	2	2	2	5	5	5	5	5	5	5	4	3	3	3	3	3	3	3	3	3	3	3	3	3	3
122	2024/6/25 10:48:22	301秒	微信	N/A	112.54.27.35(云南-曲靖)	136	1	2	2	1	1年	2	2	3	3	3	2	2	2	3	2	3	3	2	2	2	3	3	3	4	4	4	4	3	4	4	4	4	4	4	4	4	3	3	3	3	2	1	2
123	2024/6/25 10:51:38	1224秒	微信	N/A	39.129.143.47(云南-昆明)	146	1	2	3	2	一年	4	4	4	3	4	1	3	2	2	2	3	3	3	3	2	4	4	4	4	4	4	4	4	4	4	4	4	4	4	4	4	4	4	3	4	1	1	1
124	2024/6/25 10:55:53	467秒	微信	N/A	116.55.11.2(云南-楚雄)	162	1	2	2	1	3	3	3	3	2	4	2	4	2	1	1	4	3	2	1	1	5	5	4	5	5	5	4	5	5	5	5	5	5	5	5	5	4	4	4	4	1	2	1
125	2024/6/25 10:58:07	406秒	微信	N/A	39.129.32.46(云南-曲靖)	133	1	2	2	1	5	2	2	2	2	3	1	3	2	3	1	2	3	2	3	2	5	3	3	4	4	4	4	4	5	5	5	5	4	5	4	4	4	5	1	4	1	1	1
126	2024/6/25 11:17:37	539秒	微信	N/A	36.147.100.88(云南-红河)	177	1	2	2	1	我是副校长	4	4	4	3	4	4	4	4	1	1	4	3	4	4	4	5	5	5	5	5	5	5	5	5	4	5	5	5	5	5	5	5	5	5	5	1	5	1
127	2024/6/25 11:18:34	522秒	微信	N/A	222.219.139.18(云南-楚雄)	148	1	2	2	1	2年	3	2	3	3	4	1	4	1	2	1	4	3	3	4	2	5	5	5	5	3	5	1	5	5	5	5	5	5	5	5	5	5	5	4	5	1	1	1
128	2024/6/25 11:52:21	383秒	微信	N/A	39.144.73.255(宁夏-银川)	150	2	2	3	1	5	3	1	2	3	4	1	3	1	2	4	2	3	2	3	3	4	4	4	5	4	5	5	5	4	5	5	5	4	4	4	4	4	5	1	5	1	3	2
129	2024/6/25 11:53:03	502秒	微信	N/A	39.144.75.127(宁夏-银川)	133	1	1	4	1	3	4	1	4	4	4	1	1	1	1	1	4	3	2	1	3	4	3	3	4	4	4	3	4	3	3	4	5	5	5	5	5	5	5	5	3	2	1	1
130	2024/6/25 12:01:39	361秒	微信	N/A	111.50.119.150(宁夏-银川)	141	2	2	3	1	1.5年	2	3	2	1	4	1	4	2	4	1	2	3	2	3	2	4	4	4	5	4	4	5	4	5	4	5	5	4	4	4	4	3	4	5	4	2	3	1
131	2024/6/25 12:14:12	341秒	微信	N/A	39.144.73.89(宁夏-银川)	134	2	1	3	1	3	3	1	2	4	4	1	4	1	1	3	2	3	1	1	3	5	5	5	5	4	4	3	3	3	3	3	5	4	5	3	3	3	4	3	3	2	2	3
132	2024/6/25 12:43:15	215秒	微信	N/A	111.50.66.242(宁夏-银川)	164	2	1	2	1	15	4	3	4	3	4	1	4	2	2	3	4	3	3	3	2	5	5	5	5	4	4	5	4	4	5	5	5	4	4	3	3	4	5	5	5	1	2	1
133	2024/6/25 12:59:31	313秒	微信	N/A	106.45.149.88(宁夏-银川)	138	2	1	4	2	6年	3	2	3	2	3	3	4	2	2	2	3	3	2	3	2	4	4	4	4	4	4	4	4	3	3	4	4	5	5	4	4	4	4	4	4	1	1	1
134	2024/6/25 14:40:57	1245秒	微信	N/A	61.133.221.110(宁夏-银川)	136	2	3	4	1	2	1	1	3	1	4	1	3	1	2	1	2	3	2	2	4	4	4	4	5	4	4	3	3	3	3	4	4	4	4	4	4	3	4	3	4	2	2	2
135	2024/6/25 14:54:27	352秒	微信	N/A	111.17.183.10(山东-聊城)	166	2	1	3	1	7年	3	2	4	3	4	1	4	2	4	2	4	4	2	4	3	5	5	5	5	5	5	5	5	5	5	5	5	5	5	5	5	4	5	4	5	2	2	2
136	2024/6/25 15:02:41	291秒	微信	N/A	112.224.143.37(山东-济南)	155	1	1	3	1	12	3	1	3	2	3	1	3	1	2	2	3	4	1	2	2	4	5	5	5	5	5	5	4	5	4	4	5	4	4	5	3	4	5	3	3	2	3	5
137	2024/6/25 15:03:22	430秒	微信	N/A	112.224.191.165(山东-济南)	131	2	1	3	1	七年	4	3	3	3	3	3	3	3	2	2	4	2	3	3	3	3	3	3	3	3	3	3	3	3	3	3	3	3	2	2	2	2	3	4	2	3	4	3
138	2024/6/25 15:06:09	346秒	微信	N/A	39.144.75.44(宁夏-银川)	151	2	1	4	1	8年	3	3	3	2	4	1	4	2	4	2	3	3	3	3	3	5	5	5	5	4	5	5	5	5	4	4	4	4	4	5	4	4	4	4	4	1	2	2
139	2024/6/25 15:09:42	342秒	微信	N/A	111.17.183.10(山东-聊城)	163	1	1	3	1	3	3	2	4	2	4	1	3	2	3	4	3	3	2	2	3	4	5	5	4	5	5	4	4	5	4	5	5	4	4	4	4	4	5	4	5	2	3	2
140	2024/6/25 15:10:10	277秒	微信	N/A	111.17.183.10(山东-聊城)	156	2	1	4	1	1	3	2	3	2	4	1	3	1	2	1	3	3	3	3	2	4	4	4	4	4	4	4	4	5	5	5	4	5	5	5	5	5	5	2	5	1	3	3
141	2024/6/25 15:10:54	660秒	微信	N/A	111.17.183.10(山东-聊城)	143	2	1	3	1	10年	3	3	3	4	4	1	3	1	1	1	3	3	2	4	1	5	5	5	5	5	4	3	5	5	5	5	5	5	5	5	5	4	5	3	5	2	1	1
142	2024/6/25 15:14:57	228秒	微信	N/A	111.17.183.8(山东-聊城)	157	1	1	3	1	20	2	4	3	1	3	1	3	2	4	4	4	3	4	3	4	4	4	4	4	4	3	3	3	5	4	4	4	4	4	4	3	4	4	1	5	5	1	1
143	2024/6/25 15:23:13	479秒	微信	N/A	111.17.183.10(山东-聊城)	157	1	1	3	1	3	3	3	3	4	4	1	3	2	3	4	3	3	2	4	3	4	4	4	4	4	4	4	4	5	5	5	5	4	4	4	4	5	4	4	4	4	1	1
144	2024/6/25 15:23:57	290秒	微信	N/A	112.53.72.164(山东-聊城)	165	1	2	2	1	一年	4	3	4	3	4	1	4	2	1	2	4	3	4	4	4	5	5	5	5	4	5	4	4	5	5	5	5	5	5	5	4	5	5	3	5	1	3	1
145	2024/6/25 16:11:38	294秒	微信	N/A	39.129.208.23(云南-保山)	173	1	2	1	1	12年	3	3	4	2	3	3	3	2	4	3	4	3	3	4	2	3	4	5	5	3	2	2	3	4	2	4	5	3	3	3	3	2	4	5	2	5	5	5
146	2024/6/25 16:25:46	142秒	微信	N/A	106.61.146.245(云南-普洱)	173	1	1	2	1	10	3	3	2	3	3	3	3	3	3	3	2	3	3	3	3	4	4	4	4	4	4	4	4	4	4	4	4	4	4	4	4	2	3	5	1	5	5	5
147	2024/6/25 16:29:02	134秒	微信	N/A	110.155.123.210(新疆-巴音郭楞)	169	2	1	3	1	15	3	3	3	3	3	3	3	3	3	3	3	3	3	3	3	5	5	5	5	5	5	5	5	5	5	5	5	5	5	5	5	3	4	5	3	3	3	1
148	2024/6/25 16:29:13	270秒	微信	N/A	223.104.149.63(江苏-盐城)	177	1	1	3	1	5	2	2	3	3	4	2	4	3	4	4	4	4	4	4	4	1	2	5	5	4	5	5	4	4	5	5	5	5	5	5	5	1	3	5	1	5	5	5
149	2024/6/25 16:29:57	194秒	微信	N/A	139.210.145.93(吉林-长春)	165	1	1	2	1	10	3	4	3	3	3	2	3	1	1	4	3	4	2	3	4	4	5	5	5	5	5	5	4	4	4	5	5	3	4	3	4	5	5	5	4	3	3	3
150	2024/6/25 16:35:21	727秒	微信	N/A	219.138.238.71(湖北-随州)	159	1	1	2	1	8	3	3	4	2	3	4	3	2	3	4	3	3	3	3	2	4	4	3	3	4	4	4	4	5	2	5	4	5	5	5	4	4	5	4	4	2	4	4
151	2024/6/25 16:36:30	143秒	微信	N/A	101.90.19.191(上海-上海)	148	2	1	3	1	4年	3	1	4	3	4	2	4	1	4	1	4	3	2	4	4	5	5	5	5	5	5	5	5	4	4	4	5	4	5	4	5	5	5	1	5	1	1	1
152	2024/6/25 16:39:46	497秒	微信	N/A	111.17.183.10(山东-聊城)	164	1	1	3	1	20	4	2	4	4	4	1	4	2	3	3	4	4	3	3	1	5	5	5	5	5	5	5	5	5	4	5	5	5	5	5	5	3	4	5	3	2	1	1
153	2024/6/25 16:45:00	421秒	微信	N/A	39.144.227.30(贵州-铜仁)	101	2	1	3	1	4	1	4	1	2	4	1	4	1	1	1	2	1	1	3	2	1	1	1	1	5	3	3	3	3	3	2	5	3	3	2	2	4	5	4	5	1	1	1
154	2024/6/25 16:45:02	270秒	微信	N/A	116.178.173.252(新疆-乌鲁木齐)	153	1	1	3	1	5	3	3	3	2	3	2	4	2	2	3	3	3	3	3	2	5	4	4	4	4	4	4	3	3	3	3	3	3	3	3	3	3	4	4	3	4	4	2
155	2024/6/25 16:45:25	293秒	微信	N/A	61.155.58.243(江苏-扬州)	143	1	1	2	1	10	3	2	3	2	3	2	3	2	1	3	3	3	3	3	4	4	4	4	4	4	4	4	4	4	3	3	4	4	4	3	4	3	4	3	3	2	3	2
156	2024/6/25 16:48:12	428秒	微信	N/A	114.254.2.178(北京-北京)	167	2	1	3	1	11	3	3	4	3	4	1	2	3	2	3	3	3	3	3	3	5	5	4	5	3	4	4	3	4	4	4	4	5	4	4	4	3	4	5	3	3	5	3
157	2024/6/25 16:55:29	271秒	微信	N/A	39.144.92.69(内蒙古-呼和浩特)	174	1	1	3	1	24	4	3	4	3	4	1	3	3	1	3	3	3	3	3	3	4	4	5	3	4	4	4	4	5	4	3	4	4	4	4	4	3	3	5	3	3	5	4
158	2024/6/25 16:55:51	328秒	微信	N/A	117.157.167.104(甘肃-定西)	140	1	2	1	1	8	4	2	4	2	4	3	3	3	3	3	4	3	3	3	3	4	4	4	4	4	4	4	4	4	4	4	4	4	4	4	4	1	1	1	1	1	2	2
159	2024/6/25 17:00:28	383秒	微信	N/A	218.21.4.46(宁夏-固原)	179	1	1	2	1	4	4	4	4	3	4	4	3	4	2	4	4	3	4	4	3	5	5	4	5	3	4	5	3	3	3	3	4	2	2	2	2	2	2	5	1	5	5	5
160	2024/6/25 17:10:52	242秒	微信	N/A	106.61.157.233(云南-昆明)	169	1	1	4	1	3	3	2	3	1	4	2	4	2	2	4	4	4	1	3	4	5	5	5	5	5	5	5	5	4	5	4	5	4	5	5	5	3	3	4	3	2	1	1
161	2024/6/25 17:33:15	272秒	微信	N/A	39.144.92.75(内蒙古-呼和浩特)	176	2	1	3	1	9	3	3	3	3	3	3	4	3	2	4	4	3	3	4	4	4	3	3	3	3	3	3	3	5	4	4	5	4	4	4	4	1	3	3	1	5	5	4
162	2024/6/25 17:36:11	206秒	微信	N/A	39.144.218.180(重庆-重庆)	167	1	1	2	1	10年	3	2	3	3	3	3	3	2	2	4	3	3	3	3	3	4	4	3	4	4	5	5	4	4	4	4	4	4	4	4	4	3	4	5	2	3	4	4
163	2024/6/25 17:37:55	266秒	微信	N/A	27.222.73.228(山东-德州)	199	1	2	2	1	24	4	3	4	3	4	3	4	3	3	2	4	3	3	3	3	5	5	5	5	4	4	5	5	5	4	5	5	5	5	5	5	3	5	4	5	3	5	5
164	2024/6/25 17:46:58	234秒	微信	N/A	223.104.51.228(福建-福州)	160	1	1	3	1	12	4	4	4	3	4	2	4	3	1	3	4	4	2	2	2	5	5	5	5	5	5	5	5	5	4	4	5	4	4	4	4	4	4	4	4	2	1	1
165	2024/6/25 18:31:38	168秒	微信	N/A	221.216.154.93(北京-北京)	143	2	2	2	1	5	3	3	3	2	3	2	3	2	3	1	3	3	2	2	4	4	3	2	5	2	1	2	4	2	4	4	3	2	5	4	5	3	4	2	4	4	3	3
166	2024/6/25 18:37:43	370秒	微信	N/A	223.104.220.53(四川-成都)	131	1	1	3	1	五年	2	1	2	3	3	2	3	2	1	2	3	3	3	1	2	3	4	4	4	4	4	4	4	4	4	4	4	4	4	4	4	2	5	5	3	2	2	2
167	2024/6/25 20:14:59	168秒	微信	N/A	106.84.210.35(重庆-重庆)	103	2	1	3	1	3	3	1	1	3	3	1	3	1	2	2	2	2	2	1	1	3	4	3	3	3	3	3	3	2	2	3	3	3	3	3	3	4	4	3	3	1	1	1
168	2024/6/25 20:41:29	143秒	微信	N/A	183.185.243.132(山西-太原)	182	1	1	3	1	8	4	4	4	2	4	1	4	4	2	2	4	4	4	4	4	5	5	5	5	5	5	5	5	5	5	5	5	3	5	2	4	3	5	5	3	3	4	1
169	2024/6/25 21:01:01	316秒	微信	N/A	39.155.5.29(内蒙古-赤峰)	155	1	1	2	1	8	4	4	4	2	4	2	4	2	2	3	3	3	2	2	3	4	4	4	3	3	3	3	3	5	3	4	4	4	4	4	5	4	4	3	3	2	2	4
170	2024/6/25 21:45:06	467秒	微信	N/A	120.219.202.18(河南-鹤壁)	148	1	2	4	1	11年	3	2	2	3	4	4	3	2	3	2	2	3	3	3	3	3	3	4	4	3	3	3	3	3	3	5	5	4	4	5	4	5	5	3	5	5	2	2
171	2024/6/25 22:50:43	147秒	微信	N/A	182.51.86.106(河北-石家庄)	140	2	1	4	1	12	4	4	4	2	4	2	2	1	2	2	2	3	3	3	2	3	4	4	4	4	4	4	4	4	4	4	4	3	3	3	3	4	3	4	4	1	2	1
172	2024/6/26 0:36:34	442秒	微信	N/A	111.25.216.254(吉林-白山)	155	1	2	2	1	7	2	2	2	3	3	2	3	2	1	3	3	3	2	2	3	4	4	4	4	4	4	4	4	4	4	4	4	3	3	3	3	1	3	4	2	4	5	4
173	2024/6/26 8:38:48	334秒	微信	N/A	58.129.110.36(北京-北京)	147	2	3	2	1	9	3	2	3	2	4	2	4	2	1	2	4	2	3	2	2	5	5	5	4	4	4	4	4	5	4	5	4	5	5	4	5	4	4	4	4	1	1	1
174	2024/6/26 8:43:56	182秒	微信	N/A	111.50.66.254(宁夏-银川)	152	2	1	3	1	4年	3	2	3	3	3	2	3	3	2	2	3	2	2	3	2	4	4	4	4	4	4	4	4	4	4	4	4	4	4	3	4	3	4	4	3	3	3	3
175	2024/6/26 11:09:09	279秒	微信	N/A	183.225.226.134(云南-丽江)	150	1	2	2	1	7	4	4	4	1	4	1	4	4	1	1	4	1	4	2	2	5	5	5	5	5	5	2	5	5	5	5	5	5	5	5	5	5	5	2	5	1	1	1
176	2024/6/26 11:17:51	456秒	微信	N/A	39.129.143.3(云南-昆明)	161	1	2	3	1	10	3	1	3	4	4	1	4	4	4	3	4	4	4	3	4	5	5	5	5	5	5	4	4	4	5	4	4	5	5	5	4	5	4	5	5	5	1	1
177	2024/6/26 13:59:20	535秒	微信	N/A	120.35.148.129(福建-宁德)	123	1	3	2	1	37年	1	1	2	3	3	2	2	3	3	2	3	3	3	3	1	4	4	4	4	3	3	3	3	4	3	3	4	4	4	4	4	5	4	4	4	1	1	1
178	2024/6/26 14:52:32	125秒	微信	N/A	58.48.160.34(湖北-武汉)	153	1	3	4	1	2	3	1	3	2	4	1	3	2	2	4	3	3	3	3	3	4	4	4	4	4	4	4	4	4	4	4	4	4	4	4	4	4	4	4	4	4	2	4
179	2024/6/27 8:20:46	100秒	微信	N/A	183.254.104.176(海南-万宁)	179	1	2	3	1	11	4	4	4	3	4	3	3	3	4	3	4	3	4	3	3	5	5	5	5	5	5	5	5	5	5	5	5	5	5	5	5	5	5	1	5	1	1	1
180	2024/6/27 8:50:00	229秒	微信	N/A	39.144.69.124(海南-海口)	139	2	1	4	2	0	2	2	2	2	4	2	4	2	3	2	2	3	2	2	4	4	4	4	4	4	4	4	4	4	4	4	4	4	4	4	4	4	4	3	4	2	2	2
181	2024/6/27 8:52:58	361秒	微信	N/A	220.174.210.68(海南-海口)	160	1	1	1	1	3年	4	3	3	1	3	1	4	2	3	2	4	2	3	3	3	5	5	5	5	5	5	5	4	4	4	4	4	5	5	5	5	4	5	4	4	1	1	1
182	2024/6/27 8:53:07	264秒	微信	N/A	140.240.7.138(海南-三亚)	155	2	1	4	2	2	2	2	1	1	4	1	4	1	1	1	1	2	3	2	1	3	5	4	4	5	5	5	5	5	4	5	5	5	5	5	5	3	5	5	4	3	3	2
183	2024/6/27 8:53:33	318秒	微信	N/A	36.1.83.175(海南-三亚)	149	2	1	4	1	已任副校长5年多	2	1	3	1	4	1	4	1	2	1	4	4	3	4	4	5	5	5	5	5	5	5	5	4	3	4	5	5	5	4	4	4	5	3	4	1	2	1
184	2024/6/27 8:53:34	404秒	微信	N/A	39.144.69.10(海南-海口)	159	2	1	1	1	9	4	4	4	1	4	1	4	1	1	1	4	2	2	4	1	5	5	5	5	5	5	4	5	5	4	4	5	4	4	4	4	4	4	5	4	2	2	2
185	2024/6/27 8:54:59	402秒	微信	N/A	39.144.69.169(海南-海口)	149	2	1	2	1	任副校长5个月	3	2	3	3	3	1	3	2	1	1	3	2	1	2	4	4	4	4	4	3	3	3	3	4	4	4	4	4	4	4	4	3	4	4	3	3	3	4
186	2024/6/27 8:57:16	563秒	微信	N/A	39.144.69.109(海南-海口)	151	1	1	3	1	1.5年	4	4	4	2	4	1	4	4	4	1	4	2	4	4	4	4	4	4	4	4	4	4	4	5	5	4	5	5	5	5	4	5	5	5	5	1	1	1
187	2024/6/27 8:57:42	1005秒	微信	N/A	59.49.137.231(海南-万宁)	162	1	1	1	1	工作2年	4	4	4	1	4	1	4	4	4	1	4	4	4	4	4	5	5	5	5	5	5	5	5	5	5	5	5	5	5	5	5	5	5	5	5	1	1	1
188	2024/6/27 8:57:52	410秒	微信	N/A	223.104.23.224(海南-海口)	153	1	1	1	1	1	3	3	3	3	4	2	4	3	4	2	4	3	3	3	2	5	4	4	4	4	5	4	4	5	5	5	5	3	3	4	3	4	5	5	5	1	2	2
189	2024/6/27 8:58:55	801秒	微信	N/A	39.144.69.193(海南-海口)	155	1	1	1	1	一年	2	4	4	1	4	2	4	2	1	4	4	3	3	3	4	5	4	5	5	4	4	3	5	4	5	5	5	3	3	2	4	5	5	1	5	1	1	1
190	2024/6/27 8:59:22	195秒	微信	N/A	121.58.21.141(海南-海口)	132	1	1	2	1	2	3	4	2	2	3	1	3	1	2	2	3	3	2	1	3	3	3	3	2	4	4	4	4	3	3	4	3	4	3	3	3	4	4	3	4	3	3	4
191	2024/6/27 8:59:31	326秒	微信	N/A	39.144.69.130(海南-海口)	147	2	1	2	1	副校长工作3年了	4	4	2	2	4	4	4	4	1	2	4	4	4	2	2	3	4	5	4	5	5	4	3	5	3	3	5	4	3	3	3	5	5	3	5	2	2	1
192	2024/6/27 8:59:32	606秒	微信	N/A	59.49.137.230(海南-万宁)	125	1	1	1	1	20	3	2	2	2	3	1	3	1	2	2	2	2	1	2	2	4	4	3	3	4	3	3	3	4	3	3	4	3	3	3	3	3	4	2	3	2	2	2
193	2024/6/27 9:02:44	425秒	微信	N/A	223.104.100.55(海南-海口)	162	1	1	3	1	23	4	4	4	1	4	1	4	4	4	1	4	4	4	4	4	5	5	5	5	5	5	5	5	5	5	5	5	5	5	5	5	5	5	5	5	1	1	1
194	2024/6/27 9:03:14	343秒	微信	N/A	39.144.69.175(海南-海口)	144	1	1	2	1	0	3	1	2	1	3	3	3	2	4	2	2	2	2	2	2	4	4	4	4	4	4	4	4	4	4	4	4	4	4	4	4	4	4	3	4	2	2	2
195	2024/6/27 9:03:24	393秒	微信	N/A	36.101.47.20(海南-琼中)	149	1	1	2	1	20	3	3	2	1	4	1	4	2	3	3	2	3	3	2	3	4	4	4	4	5	4	3	3	3	3	4	4	5	4	4	5	3	4	2	4	1	3	3
196	2024/6/27 9:03:36	840秒	微信	N/A	119.41.226.219(海南-海口)	175	2	1	2	1	3	4	2	2	2	4	2	4	2	1	4	4	3	2	4	3	5	5	5	5	5	5	5	5	5	5	5	5	5	4	5	4	5	5	5	5	2	1	1
197	2024/6/27 9:05:41	561秒	微信	N/A	111.29.241.27(海南-海口)	156	1	1	4	2	2	2	2	2	2	4	2	4	2	3	2	2	3	2	2	3	5	5	5	5	4	5	5	4	5	5	5	5	5	5	5	5	5	5	3	5	1	3	1
198	2024/6/27 9:06:00	240秒	微信	N/A	59.49.131.193(海南-文昌)	131	2	1	3	1	2	2	2	3	2	4	1	4	1	3	2	2	3	3	2	3	4	5	4	4	3	5	4	3	4	3	3	4	5	4	3	3	3	4	3	3	1	2	1
199	2024/6/27 9:06:30	347秒	微信	N/A	117.136.13.109(海南-海口)	151	2	1	2	1	1年	3	3	3	2	3	3	3	2	1	3	3	3	2	1	3	4	4	4	4	4	4	4	4	4	4	4	4	3	4	4	4	3	4	4	4	2	3	3
200	2024/6/27 9:07:14	832秒	微信	N/A	59.49.203.83(海南-澄迈)	143	1	1	3	1	2年	3	1	3	2	4	1	4	1	2	2	3	3	3	1	3	4	4	4	4	4	3	3	4	4	4	4	4	4	4	4	4	3	4	4	4	2	3	4
201	2024/6/27 9:08:29	345秒	微信	N/A	140.240.79.7(海南-海口)	135	2	1	1	1	2	3	3	3	2	3	1	3	1	1	4	3	3	2	3	4	3	3	3	3	3	4	3	3	5	4	3	4	4	4	4	4	4	5	5	5	2	1	1
202	2024/6/27 9:08:38	247秒	微信	N/A	39.144.69.178(海南-海口)	143	1	1	3	1	3	4	2	4	2	4	1	3	2	4	3	4	2	2	2	1	3	5	5	5	4	4	5	5	5	4	4	4	4	4	4	4	5	5	5	3	4	1	1
203	2024/6/27 9:09:09	241秒	微信	N/A	220.200.110.236(海南-海口)	187	2	1	2	1	现为副校长	3	4	4	3	4	3	4	2	1	3	4	4	4	4	4	5	5	5	5	5	5	5	5	5	5	4	5	4	4	4	4	4	5	4	4	2	4	4
204	2024/6/27 9:13:14	298秒	微信	N/A	220.174.210.68(海南-海口)	108	1	1	2	1	无	2	2	1	2	2	1	1	2	1	1	2	1	1	1	1	3	3	3	3	3	3	3	3	4	3	4	4	3	3	3	3	2	3	5	2	3	2	3
205	2024/6/27 9:13:14	340秒	微信	N/A	139.189.30.71(海南-海口)	143	1	1	1	1	1	2	3	4	2	4	1	4	2	4	1	4	1	2	1	4	5	5	5	5	3	5	5	5	5	4	5	5	5	5	5	5	4	5	2	4	1	2	1
206	2024/6/27 9:13:46	1012秒	微信	N/A	220.200.108.74(海南-海口)	141	2	1	2	1	0	3	3	3	2	3	2	3	2	2	4	3	2	3	3	3	4	4	4	4	3	3	3	3	4	3	3	4	3	3	3	2	2	3	5	3	3	3	1
207	2024/6/27 9:14:03	441秒	微信	N/A	183.255.52.57(海南-儋州)	138	1	1	2	1	我是副校长，刚当一年，工作了13年	3	3	2	1	4	2	4	2	2	3	3	2	2	2	2	5	4	4	5	4	4	4	4	5	3	3	4	5	4	3	4	5	5	5	3	1	1	1
208	2024/6/27 9:14:05	452秒	微信	N/A	183.254.25.164(海南-海口)	147	1	1	2	1	1	2	2	2	2	4	1	2	3	2	1	2	1	2	1	3	4	5	5	5	5	5	5	5	5	5	4	5	5	5	5	5	3	4	5	3	3	1	1
209	2024/6/27 9:14:17	467秒	微信	N/A	59.49.131.193(海南-文昌)	149	1	1	1	1	12	3	2	4	2	4	1	4	1	3	3	4	2	2	2	2	4	5	5	5	5	3	2	3	4	3	3	5	5	5	5	4	4	5	5	3	3	2	2
210	2024/6/27 9:15:19	358秒	微信	N/A	39.144.69.213(海南-海口)	179	1	1	4	1	3	4	3	4	2	4	1	4	2	4	3	4	4	4	4	4	5	5	5	5	4	5	5	5	5	5	5	5	5	5	5	5	5	5	5	5	1	1	1
211	2024/6/27 9:16:57	438秒	微信	N/A	39.144.69.159(海南-海口)	155	1	1	2	1	1	3	4	3	3	4	2	4	4	4	2	4	2	4	4	4	4	3	4	5	4	4	4	4	4	4	4	5	5	5	5	5	4	5	4	5	3	1	1
212	2024/6/27 9:17:03	441秒	微信	N/A	112.67.102.115(海南-海口)	161	1	1	2	1	副校长满一年	4	4	4	4	4	4	4	4	1	1	4	1	3	4	4	5	5	5	5	5	5	5	5	5	5	5	5	5	5	5	5	5	5	5	5	1	1	1
213	2024/6/27 9:17:46	306秒	微信	N/A	121.58.22.31(海南-海口)	176	1	1	3	1	3	3	4	4	1	4	2	4	3	1	4	3	2	4	4	4	5	5	5	5	4	4	4	5	2	4	5	5	5	5	5	5	4	5	5	4	2	3	2
214	2024/6/27 9:18:31	245秒	微信	N/A	121.58.32.116(海南-海口)	174	1	1	3	1	2	4	4	4	2	4	2	4	3	1	1	4	3	4	4	3	5	4	3	4	4	4	4	4	5	3	4	5	5	4	4	4	3	4	5	1	4	4	3
215	2024/6/27 9:18:53	472秒	微信	N/A	124.225.143.2(海南-琼中)	156	1	1	2	1	1	3	4	4	1	4	1	3	3	1	1	4	3	1	1	4	5	5	5	4	5	5	1	5	5	4	5	5	5	5	5	5	4	3	5	4	5	1	1
216	2024/6/27 9:19:33	194秒	微信	N/A	59.49.137.231(海南-万宁)	127	2	1	3	1	0	3	1	2	3	3	1	3	1	1	2	3	2	1	1	2	4	4	4	4	4	4	3	4	4	4	4	3	3	3	3	3	4	4	3	4	3	3	2
217	2024/6/27 9:20:31	684秒	微信	N/A	119.41.2.97(海南-陵水)	169	1	1	1	1	1年	4	3	3	3	4	1	3	2	3	2	3	4	3	2	1	5	5	5	5	5	5	5	5	5	5	5	5	5	5	5	5	5	5	4	5	1	2	1
218	2024/6/27 9:21:02	257秒	微信	N/A	112.67.81.240(海南-海口)	160	2	1	2	1	2年	2	2	3	2	4	2	4	4	1	2	4	4	3	4	4	5	5	5	5	4	4	5	5	5	5	5	4	5	5	5	5	5	5	2	5	1	1	1
219	2024/6/27 9:21:24	219秒	微信	N/A	139.189.60.153(海南-海口)	158	1	1	1	1	1	3	3	3	3	3	3	3	3	3	3	3	3	3	3	3	3	3	3	3	3	3	3	3	3	3	3	3	3	3	3	3	5	4	4	4	4	4	4
220	2024/6/27 9:22:13	357秒	微信	N/A	220.200.108.197(海南-海口)	166	1	1	2	1	27	4	4	4	4	4	1	4	4	4	1	1	4	4	4	4	5	5	5	5	5	5	3	4	5	5	5	5	5	5	5	5	4	5	5	5	1	1	5
221	2024/6/27 9:24:31	559秒	微信	N/A	59.49.149.6(海南-琼海)	137	1	1	3	1	0	3	3	3	2	4	1	3	2	1	1	3	3	2	3	2	4	4	4	4	4	4	4	4	4	4	4	4	4	4	4	4	4	4	3	3	2	3	3
222	2024/6/27 9:24:32	210秒	微信	N/A	39.144.69.16(海南-海口)	178	1	1	3	1	我不是正校长	3	2	4	3	3	2	3	2	2	2	2	2	3	2	2	3	4	5	5	4	4	5	5	4	5	5	5	5	4	4	5	4	5	5	4	4	5	5
223	2024/6/27 9:26:48	220秒	微信	N/A	36.101.138.70(海南-保亭)	177	1	1	1	1	三年	3	2	4	2	4	2	4	1	4	4	4	4	1	4	4	5	5	5	5	5	5	5	5	5	5	5	5	5	5	5	5	5	5	5	5	5	5	3
224	2024/6/27 9:27:01	338秒	微信	N/A	111.29.154.126(海南-海口)	149	2	1	4	2	2年	3	2	2	3	4	3	4	3	3	2	2	2	3	2	3	5	5	5	5	4	4	5	5	4	4	4	4	4	4	4	4	3	3	3	3	3	2	2
225	2024/6/27 9:30:08	992秒	微信	N/A	59.50.157.20(海南-海口)	142	1	1	3	1	1	1	1	1	4	4	1	4	2	1	2	2	4	2	2	3	5	5	5	5	5	5	5	5	5	5	5	5	5	5	5	5	2	5	2	5	2	1	1
226	2024/6/27 9:31:02	284秒	微信	N/A	39.144.69.205(海南-海口)	149	2	1	2	1	2023年9月任副校长	3	4	3	3	4	1	4	3	1	4	2	2	1	2	2	3	3	4	5	5	5	5	4	4	3	4	5	5	5	4	4	3	5	5	4	4	1	1
227	2024/6/27 9:34:23	398秒	微信	N/A	39.144.69.197(海南-海口)	156	1	1	3	1	12	3	3	3	3	3	2	4	4	3	4	4	2	3	3	4	4	5	3	4	4	4	4	3	3	3	3	5	3	4	4	2	4	4	5	4	1	1	1
228	2024/6/27 9:38:18	287秒	微信	N/A	183.254.4.249(海南-白沙)	169	1	1	2	1	两年	4	3	4	3	3	3	3	3	2	4	4	3	3	2	2	4	4	4	4	4	3	4	4	3	3	4	4	4	4	3	3	3	4	4	3	3	3	4
229	2024/6/27 9:38:57	442秒	微信	N/A	39.144.69.58(海南-海口)	180	1	1	2	1	1年半	2	2	3	3	4	3	3	2	2	4	3	3	4	4	4	5	5	5	5	5	5	5	5	4	3	4	5	5	5	3	3	4	5	5	4	3	1	1
230	2024/6/27 9:40:10	745秒	微信	N/A	39.144.69.42(海南-海口)	164	2	1	3	2	0	4	4	3	3	4	3	4	2	2	1	3	3	2	4	4	5	5	5	5	5	5	5	5	5	4	4	5	5	5	5	5	4	5	5	5	1	1	1
231	2024/6/27 9:41:59	400秒	微信	N/A	39.144.69.164(海南-海口)	153	1	1	2	1	8	3	3	4	3	3	2	4	2	1	4	3	2	3	2	1	3	5	5	5	4	4	4	4	3	4	4	4	4	4	4	4	4	4	4	3	3	2	2
232	2024/6/27 9:42:40	1406秒	微信	N/A	113.59.51.16(海南-儋州)	156	1	1	2	1	副校长4年	3	2	3	1	3	1	4	2	4	2	4	3	3	3	4	5	5	5	5	5	5	5	4	5	5	4	4	4	4	4	3	3	4	4	4	4	4	2
233	2024/6/27 9:47:33	2935秒	微信	N/A	39.144.69.96(海南-海口)	153	1	1	2	1	担任村小常务副校长13年，中心校分管小学部校长1年。	3	3	4	1	3	2	3	3	1	3	2	2	3	3	3	4	4	4	3	4	4	4	4	4	4	4	4	4	4	4	4	4	4	4	3	3	1	3
234	2024/6/27 9:51:09	217秒	微信	N/A	36.101.2.219(海南-海口)	174	2	1	4	1	0	2	3	3	2	4	2	4	3	2	4	2	3	4	3	2	5	5	5	5	4	4	4	4	5	5	5	5	5	4	4	4	3	4	5	3	3	3	3
235	2024/6/27 9:51:21	427秒	微信	N/A	59.50.17.143(海南-东方)	156	1	1	2	1	0	3	4	3	3	4	2	4	2	2	3	3	3	2	2	2	3	4	4	4	3	4	4	4	4	4	4	5	4	4	3	4	3	4	5	4	2	3	2
236	2024/6/27 9:55:09	388秒	微信	N/A	112.67.85.181(海南-海口)	154	1	1	1	1	4年	4	4	4	2	3	2	3	2	2	2	3	3	2	2	2	3	5	5	4	4	4	4	4	4	3	4	4	4	4	4	4	4	5	3	4	2	2	2
237	2024/6/27 10:01:07	204秒	微信	N/A	39.144.69.46(海南-海口)	162	1	1	2	1	11	4	4	3	3	4	2	4	3	3	3	3	3	3	2	3	5	5	5	5	5	5	4	4	5	4	4	4	4	4	4	4	5	5	3	4	2	2	1
238	2024/6/27 10:10:53	529秒	微信	N/A	39.144.69.89(海南-海口)	131	1	1	3	2	四年	3	3	2	2	3	1	2	2	2	2	2	2	2	2	1	4	4	4	4	3	3	3	3	4	4	4	4	4	4	4	4	3	4	4	4	2	3	3
239	2024/6/27 10:15:58	600秒	微信	N/A	221.182.239.4(海南-海口)	130	1	1	2	1	8	3	3	3	1	4	2	3	1	1	1	3	3	3	3	3	3	4	3	3	3	4	4	3	3	3	3	4	4	4	4	4	5	5	4	4	1	1	1
240	2024/6/27 10:21:25	356秒	微信	N/A	39.144.69.233(海南-海口)	174	1	1	3	1	3	4	4	3	1	3	3	3	3	3	4	3	3	2	3	1	4	5	4	5	5	5	5	5	4	5	5	5	4	5	5	5	4	5	5	5	2	2	4
241	2024/6/27 10:26:18	258秒	微信	N/A	223.199.131.25(海南-东方)	151	2	1	1	1	2年	4	3	3	2	3	4	3	3	3	2	3	3	3	4	4	4	5	5	5	4	4	4	3	4	4	4	5	3	3	3	3	5	5	3	4	1	1	1
242	2024/6/27 10:28:16	283秒	微信	N/A	39.144.69.41(海南-海口)	138	2	1	1	1	不满一年	3	3	3	2	4	1	4	2	1	1	3	2	2	4	3	5	5	5	5	5	5	5	5	4	4	4	5	4	3	4	4	4	5	1	4	1	1	1
243	2024/6/27 10:32:43	363秒	微信	N/A	139.189.26.0(海南-海口)	152	1	1	2	1	12	3	3	3	2	4	2	4	1	3	3	3	3	4	3	3	4	4	4	4	5	5	5	5	4	3	3	5	4	4	4	3	4	5	3	4	1	1	1
244	2024/6/27 10:33:31	386秒	微信	N/A	220.174.210.68(海南-海口)	152	2	1	4	1	3年半	4	4	4	3	4	2	4	2	3	3	3	3	3	3	3	4	3	4	4	3	3	3	3	4	4	4	4	3	3	3	3	4	5	3	5	2	2	2
245	2024/6/27 10:35:15	3587秒	微信	N/A	183.254.64.110(海南-临高)	178	1	1	3	2	10	1	2	2	4	3	2	2	3	4	2	3	4	3	3	4	5	5	5	5	5	5	5	5	5	4	5	5	5	5	5	5	4	5	5	1	3	3	3
246	2024/6/27 10:39:23	448秒	微信	N/A	119.41.221.177(海南-海口)	150	1	1	4	1	目前是副校长	3	3	3	2	4	1	4	2	2	2	3	3	2	3	2	5	5	4	5	4	4	4	4	4	5	5	5	5	5	5	5	4	4	3	3	3	2	2
247	2024/6/27 10:47:34	746秒	微信	N/A	112.67.83.156(海南-海口)	139	1	1	2	1	1年	3	2	3	3	4	2	3	4	2	1	3	3	4	3	3	5	4	5	5	3	3	3	3	4	3	3	5	4	4	3	3	5	5	5	5	1	1	1
248	2024/6/27 10:58:25	248秒	微信	N/A	39.144.69.224(海南-海口)	121	1	2	3	2	0	2	1	2	2	4	1	4	1	1	2	2	2	1	1	2	4	4	3	3	4	4	4	4	4	4	4	5	5	4	4	4	3	4	2	4	1	1	1
249	2024/6/27 11:02:27	632秒	微信	N/A	121.58.33.125(海南-海口)	137	1	1	2	1	1	3	3	2	2	4	1	4	3	3	4	3	3	3	3	3	4	5	4	4	3	3	3	3	5	3	3	4	4	4	4	4	4	5	3	5	1	1	1
250	2024/6/27 11:17:16	987秒	微信	N/A	39.144.69.85(海南-海口)	159	1	1	2	1	2	2	4	2	2	4	1	4	4	4	1	2	1	4	4	4	5	5	5	5	5	5	5	4	5	4	3	5	5	5	5	5	5	5	4	5	2	2	4
251	2024/6/27 11:18:07	354秒	微信	N/A	112.67.102.10(海南-海口)	177	1	1	2	1	1	4	4	3	1	4	4	4	4	1	3	3	3	4	3	4	5	5	5	5	5	5	5	5	5	5	5	5	5	5	5	5	5	5	4	5	1	1	1
252	2024/6/27 11:20:33	3147秒	微信	N/A	59.49.193.143(海南-五指山)	137	1	1	2	1	3个月	3	4	2	1	3	2	3	1	3	2	2	3	2	2	1	4	4	4	4	3	3	3	3	3	4	4	4	2	2	2	2	3	3	5	3	3	5	4
253	2024/6/27 12:01:09	472秒	微信	N/A	39.144.69.160(海南-海口)	122	1	1	2	1	0	2	3	2	2	2	1	4	4	1	2	2	3	2	2	1	3	3	3	3	2	2	2	1	5	4	5	3	4	4	4	4	3	3	4	3	2	1	1
254	2024/6/27 12:06:12	247秒	微信	N/A	140.240.252.167(海南-白沙)	165	2	1	1	1	1	4	4	3	3	4	1	4	1	1	1	4	2	4	4	4	5	5	5	5	5	4	5	5	5	5	5	5	5	5	5	5	3	4	5	3	1	1	1
255	2024/6/27 12:16:02	273秒	微信	N/A	39.144.69.221(海南-海口)	198	1	1	2	1	副校长	4	4	4	4	4	4	4	4	4	4	4	4	4	4	4	5	5	5	5	5	5	5	5	5	5	5	5	5	5	5	5	5	5	5	5	5	3	1
256	2024/6/27 12:17:52	525秒	微信	N/A	124.225.148.147(海南-儋州)	155	1	1	3	1	副校长	2	3	3	3	3	1	3	2	3	2	3	3	2	2	3	5	5	5	5	4	4	4	4	5	4	5	5	4	5	4	5	5	5	4	5	3	3	1
257	2024/6/27 12:32:16	90秒	微信	N/A	140.240.164.88(海南-临高)	221	1	1	3	1	我才工作一年	4	4	4	4	4	4	4	4	4	4	4	4	4	4	4	4	4	5	5	5	5	5	5	5	5	5	5	5	5	5	5	5	5	5	5	5	5	5
258	2024/6/27 12:36:59	160秒	微信	N/A	223.199.56.186(海南-海口)	125	2	1	3	1	28年	2	2	3	2	2	2	2	2	2	2	2	2	2	2	2	3	3	3	3	3	3	3	3	3	3	3	3	3	3	3	3	3	3	3	3	3	3	3
259	2024/6/27 12:49:55	250秒	微信	N/A	220.174.210.68(海南-海口)	134	2	1	3	1	0	3	1	2	1	3	1	3	1	2	2	3	2	1	2	1	5	4	4	4	4	4	4	4	4	4	3	4	4	4	4	4	3	4	5	3	1	1	1
260	2024/6/27 12:55:21	574秒	微信	N/A	139.189.223.90(海南-海口)	169	2	1	2	1	是担任学校副校长工作	4	4	3	2	3	1	3	2	1	2	4	4	4	4	4	5	5	5	5	5	5	5	4	4	3	4	4	5	5	4	5	5	5	5	3	2	1	1
261	2024/6/27 13:19:19	321秒	微信	N/A	221.213.43.206(云南-昆明)	160	1	1	3	1	1年	3	4	4	3	4	1	4	3	4	4	3	4	3	1	1	5	5	5	5	5	5	5	5	5	5	5	5	4	5	5	5	1	5	3	5	1	1	1
262	2024/6/27 14:20:03	233秒	微信	N/A	39.144.69.125(海南-海口)	134	1	1	3	1	1.5	3	4	3	3	3	2	3	1	2	3	3	3	3	1	1	3	3	4	3	3	3	4	4	4	4	4	4	4	3	3	3	4	3	4	3	1	1	4
263	2024/6/27 14:27:22	204秒	微信	N/A	112.66.62.167(海南-海口)	147	2	1	3	1	0	3	2	3	2	4	2	4	2	1	4	4	2	2	3	3	4	4	4	4	4	4	4	4	4	4	4	4	3	3	3	3	3	3	3	3	2	2	2
264	2024/6/27 15:32:59	449秒	微信	N/A	59.50.180.176(海南-海口)	140	1	1	4	2	7	3	2	2	3	4	1	4	2	3	2	3	3	3	2	3	4	4	4	4	4	4	4	4	4	3	3	4	4	4	4	4	4	4	4	4	1	1	1
265	2024/6/27 15:47:06	168秒	微信	N/A	223.104.23.159(海南-海口)	161	2	1	1	1	5	3	3	2	2	3	3	3	2	2	4	3	3	3	3	3	4	4	4	4	4	4	4	4	4	4	3	4	4	4	4	4	3	3	5	3	3	3	3
266	2024/6/27 15:51:28	392秒	微信	N/A	223.104.23.208(海南-海口)	166	2	1	1	1	2	2	2	2	2	4	2	4	2	3	3	2	3	3	2	3	3	5	5	5	4	4	4	4	5	5	5	5	5	4	4	4	4	4	3	4	2	4	2
267	2024/6/27 16:30:04	229秒	微信	N/A	124.225.48.106(海南-儋州)	146	1	1	2	1	1	2	2	2	4	4	1	2	2	4	2	1	2	3	1	2	2	2	4	3	3	5	5	5	5	5	5	5	5	5	5	5	3	5	5	3	3	1	3
268	2024/6/27 17:53:25	231秒	微信	N/A	111.29.83.8(海南-三亚)	115	2	1	1	1	副校长一年	2	2	2	1	3	2	3	2	1	1	1	2	2	2	2	4	4	4	4	3	3	3	3	3	3	3	3	3	4	3	3	3	4	4	4	1	3	1
269	2024/6/29 17:25:53	209秒	微信	N/A	183.206.97.92(江苏-徐州)	156	1	1	1	1	15	4	1	1	1	4	3	4	4	4	1	2	4	2	1	1	5	4	3	4	3	3	4	4	4	5	5	5	5	5	5	5	5	5	3	5	5	2	1
270	2024/6/30 5:57:02	641秒	微信	N/A	223.241.39.200(安徽-芜湖)	142	1	3	4	1	2	3	3	3	3	3	2	3	2	3	2	2	3	3	3	3	4	4	4	4	4	4	4	4	4	4	4	4	4	4	4	4	4	4	4	3	2	1	1
271	2024/6/30 22:57:21	126秒	微信	N/A	39.144.153.204(江苏-苏州)	223	2	3	3	1	10	4	4	4	4	4	4	4	4	4	4	4	4	4	4	4	5	5	5	5	5	5	5	5	5	5	5	5	5	5	5	5	5	5	5	5	5	5	5
272	2024/6/30 22:58:46	128秒	微信	N/A	180.98.64.96(江苏-苏州)	169	2	1	3	1	5	2	4	4	2	4	1	4	2	4	2	4	2	3	2	1	5	5	5	5	5	5	5	5	5	5	5	5	5	5	5	5	4	4	3	2	1	4	4
273	2024/6/30 22:58:47	102秒	微信	N/A	112.1.169.162(江苏-苏州)	161	2	2	4	1	3	4	3	3	3	3	4	4	3	4	3	4	3	4	4	4	4	4	5	4	5	3	5	3	4	5	4	4	4	5	5	4	5	4	5	4	5	2	2
274	2024/7/1 8:40:44	644秒	微信	N/A	60.186.174.92(浙江-杭州)	138	1	2	3	1	10年	2	1	3	1	4	1	4	1	4	2	2	2	2	2	2	4	2	4	4	2	4	4	3	5	2	4	3	5	3	4	4	4	5	5	3	1	2	2
275	2024/7/2 22:39:39	85秒	微信	N/A	117.136.84.250(云南-昆明)	138	1	3	3	1	5	1	1	1	2	1	1	1	2	1	1	1	1	1	1	1	2	2	1	5	5	5	5	5	4	4	4	4	4	4	4	4	4	4	4	4	3	4	3
276	2024/7/3 8:40:52	228秒	微信	N/A	171.83.8.250(湖北-武汉)	141	1	2	4	2	30	3	3	3	3	3	2	3	3	3	3	3	3	3	2	3	3	4	4	4	4	3	3	3	4	4	4	4	4	4	3	3	4	4	2	4	1	1	2
277	2024/7/3 8:45:20	185秒	微信	N/A	117.136.75.44(福建-福州)	137	1	2	4	1	3	3	3	3	2	3	2	3	3	2	3	3	2	3	3	2	3	3	3	3	4	4	3	3	3	3	3	3	3	4	3	3	3	4	3	3	1	3	3
278	2024/7/3 8:45:56	352秒	微信	N/A	223.104.51.177(福建-福州)	161	1	2	3	1	五年	1	3	4	2	4	1	4	2	4	2	4	3	3	4	3	5	5	5	5	5	5	5	5	5	5	5	5	5	5	5	5	5	5	5	5	1	1	1
279	2024/7/3 8:49:36	313秒	微信	N/A	39.144.215.228(青海-西宁)	128	1	3	4	1	0	3	3	3	3	3	2	3	2	1	3	3	2	3	3	3	3	3	3	3	3	3	3	3	3	3	3	3	3	3	3	3	3	3	5	3	2	1	1
280	2024/7/3 8:52:47	246秒	微信	N/A	223.104.181.196(宁夏-吴忠)	161	1	3	4	1	2年	4	4	4	4	4	3	3	3	2	2	4	3	2	2	2	3	3	4	2	2	3	3	2	3	3	3	3	4	2	4	4	4	4	4	4	4	3	3
281	2024/7/3 8:57:56	194秒	微信	N/A	223.104.122.51(湖北-武汉)	154	1	2	4	1	7年	3	3	3	2	3	2	3	3	3	2	3	3	4	3	3	4	4	4	4	4	4	4	4	4	4	5	5	4	4	4	4	4	4	4	3	3	3	2
282	2024/7/3 9:29:48	614秒	微信	N/A	223.104.74.147(广东-东莞)	181	2	2	3	1	2	3	3	4	1	4	1	4	2	1	4	4	4	4	4	3	5	5	5	5	5	5	5	5	5	5	5	5	5	5	5	5	5	5	5	5	1	1	1
283	2024/7/3 9:35:06	348秒	微信	N/A	220.200.32.70(福建-福州)	145	1	2	4	1	0	2	1	4	3	4	2	3	1	2	3	3	3	2	3	2	4	4	4	4	4	4	4	4	4	4	3	4	3	3	3	3	3	4	4	4	2	3	3
284	2024/7/3 9:55:29	419秒	微信	N/A	36.112.188.101(北京-北京)	166	2	2	2	1	0.5	3	3	4	2	4	1	3	2	3	4	4	3	3	2	4	5	5	5	5	5	5	4	5	4	3	3	5	4	5	3	5	4	5	5	4	2	2	2
285	2024/7/3 12:52:18	4688秒	手机提交	直接访问	61.174.128.63(浙江-杭州)	147	2	1	4	1	10	1	1	3	2	4	1	4	1	3	4	3	3	3	2	4	4	4	4	4	4	4	5	4	4	4	4	5	4	4	3	4	4	3	4	3	3	3	1
286	2024/7/4 9:02:28	109秒	微信	N/A	119.98.223.109(湖北-武汉)	135	1	2	3	1	2	3	3	3	3	3	2	3	2	3	1	2	2	2	3	3	3	3	3	3	3	3	3	3	3	3	4	4	4	4	4	4	4	4	3	4	1	2	3
287	2024/7/5 20:32:34	2512秒	微信	N/A	171.106.15.94(广西-南宁)	148	2	1	3	1	4年	4	4	4	3	4	3	4	2	2	2	3	3	3	3	3	4	4	4	4	3	4	4	4	4	4	4	4	4	4	4	3	4	4	3	4	1	2	1
288	2024/7/8 10:57:35	305秒	微信	N/A	223.104.22.69(广西-南宁)	166	1	2	3	1	1	3	3	3	3	3	1	3	1	3	4	3	3	1	1	3	4	4	4	4	4	4	4	4	4	5	5	5	5	5	4	4	2	3	5	4	1	4	4
289	2024/7/9 8:07:16	246秒	微信	N/A	223.104.92.154(广西-南宁)	174	1	1	3	1	10	4	4	4	2	4	1	4	4	3	4	4	4	3	1	1	5	5	5	5	5	5	5	5	5	4	5	5	3	3	3	3	4	4	5	3	2	3	3
290	2024/7/9 8:07:52	183秒	微信	N/A	116.8.76.33(广西-贵港)	171	1	2	2	1	9年	4	1	4	4	4	1	4	1	4	1	4	4	4	4	4	5	5	5	1	5	5	5	5	5	5	5	5	5	5	5	5	1	5	5	5	5	5	5
291	2024/7/9 8:10:56	430秒	微信	N/A	171.109.70.122(广西-南宁)	155	1	2	2	1	10	4	2	4	4	4	1	4	2	3	2	4	3	2	2	2	5	4	4	4	4	4	4	4	5	5	5	5	3	4	4	4	4	5	2	5	1	3	3
292	2024/7/9 8:38:58	223秒	微信	N/A	223.104.92.230(广西-南宁)	178	1	1	1	1	2	4	4	4	4	4	4	4	4	4	4	4	4	4	4	4	5	5	4	3	4	4	4	4	4	4	4	4	3	4	5	5	4	5	4	4	4	1	1
293	2024/7/9 8:42:56	423秒	微信	N/A	117.136.97.109(广西-贵港)	128	1	1	2	1	1	4	4	4	1	4	1	3	2	2	3	2	2	2	2	2	3	4	4	4	3	3	3	3	4	4	4	4	4	4	4	4	4	5	1	4	1	1	1
294	2024/7/9 8:50:09	247秒	微信	N/A	111.55.169.161(广西-贵港)	118	1	1	3	1	6	2	2	3	1	3	2	3	2	1	2	3	2	3	2	1	3	3	3	3	4	3	2	3	3	4	3	4	2	2	2	2	3	4	4	3	2	2	3
295	2024/7/9 8:51:45	222秒	微信	N/A	111.55.169.52(广西-贵港)	130	2	1	3	1	5年	4	4	4	1	4	1	4	2	3	1	3	3	3	3	2	3	4	3	4	4	3	3	3	4	4	4	4	3	3	3	3	4	4	2	4	1	1	1
296	2024/7/9 8:53:01	383秒	微信	N/A	116.10.87.170(广西-南宁)	121	1	1	3	1	5年	3	2	2	2	2	1	3	3	1	2	3	2	3	2	1	3	4	4	3	3	3	3	3	3	3	3	3	3	3	3	3	3	3	3	3	3	2	2
297	2024/7/9 8:53:22	356秒	微信	N/A	180.143.43.249(广西-百色)	183	2	1	2	1	两年	3	2	3	2	4	2	3	3	1	4	3	4	4	3	2	5	5	5	5	5	5	5	4	4	5	5	5	4	5	5	5	1	5	4	3	5	4	4
298	2024/7/9 8:53:22	436秒	微信	N/A	117.182.95.234(广西-南宁)	151	1	1	1	1	14	3	2	2	3	4	1	4	3	1	3	3	3	2	2	2	4	4	4	4	3	3	3	3	4	3	4	4	4	4	4	4	4	4	4	3	2	2	2
299	2024/7/9 8:55:46	375秒	微信	N/A	39.144.135.96(广西-南宁)	141	1	1	2	1	一年	2	1	2	3	4	1	2	1	3	2	3	3	2	3	1	4	4	4	4	4	4	3	3	4	4	4	4	4	4	4	4	4	4	2	5	1	2	4
300	2024/7/9 8:56:04	557秒	微信	N/A	111.59.25.14(广西-贵港)	160	1	1	1	1	1	2	2	2	3	3	1	4	1	2	2	2	3	1	2	1	3	5	5	5	5	4	4	4	4	5	5	4	4	5	5	4	3	4	5	3	3	3	3
301	2024/7/9 9:00:53	433秒	微信	N/A	125.73.26.107(广西-柳州)	130	1	1	3	1	5	3	2	2	3	2	3	3	2	2	2	2	2	2	2	2	2	3	3	3	3	3	3	3	3	3	3	3	3	3	3	3	3	3	3	3	3	3	3
302	2024/7/9 9:00:55	851秒	微信	N/A	61.139.255.129(广西-贵港)	137	2	1	2	1	1年	2	3	2	1	3	1	3	1	1	1	2	3	2	3	3	2	3	3	3	3	3	3	3	2	2	3	3	3	3	3	3	1	1	1	1	5	5	3
303	2024/7/9 9:01:10	317秒	微信	N/A	180.141.124.32(广西-北海)	144	1	1	3	1	9	2	2	3	3	4	1	4	1	1	4	2	2	1	1	1	5	5	5	5	4	4	3	3	5	4	4	1	3	5	5	3	3	5	3	3	1	1	1
304	2024/7/9 9:01:36	490秒	微信	N/A	116.10.183.234(广西-贵港)	152	2	1	1	1	2	4	3	4	1	4	4	4	2	1	1	3	4	3	4	4	5	5	5	5	5	5	2	5	5	4	4	5	5	5	5	4	4	5	4	4	1	1	2
305	2024/7/9 9:02:15	703秒	微信	N/A	116.1.192.108(广西-贵港)	133	1	1	1	1	1	3	3	2	1	3	1	3	2	1	2	3	3	3	3	2	3	3	5	5	3	3	4	3	4	4	4	5	3	4	5	4	3	4	3	4	1	1	1
306	2024/7/9 9:07:43	942秒	微信	N/A	111.55.169.98(广西-贵港)	141	2	1	3	1	2年	3	3	3	1	3	1	3	2	3	1	3	3	3	1	4	5	5	5	4	4	4	4	4	5	4	4	5	4	5	5	4	4	5	3	4	1	1	3
307	2024/7/9 9:08:28	233秒	微信	N/A	223.104.92.149(广西-南宁)	175	1	1	1	1	1	3	2	4	2	3	1	4	1	2	4	3	3	1	4	1	4	5	5	5	4	4	5	5	5	5	5	5	4	5	5	5	5	5	5	3	3	3	4
308	2024/7/9 9:08:35	479秒	微信	N/A	116.1.192.66(广西-贵港)	166	1	1	1	1	3年	4	1	4	4	4	1	4	1	4	2	4	2	2	2	2	5	5	5	5	5	5	5	5	5	5	5	5	4	4	3	4	3	5	5	3	3	3	3
309	2024/7/9 9:09:04	989秒	微信	N/A	116.1.192.44(广西-贵港)	151	1	1	1	1	21	3	3	3	3	4	2	2	2	1	2	3	3	2	2	3	3	4	4	4	3	3	4	4	4	4	4	4	4	4	4	4	3	4	4	4	3	3	3
310	2024/7/9 9:09:44	577秒	微信	N/A	116.1.192.218(广西-贵港)	161	1	1	1	1	9	4	1	1	1	4	1	4	1	1	4	3	4	1	1	4	5	5	4	3	4	4	4	3	4	4	4	5	5	4	5	5	3	5	5	1	4	5	5
311	2024/7/9 9:14:32	406秒	微信	N/A	223.104.92.207(广西-南宁)	129	2	1	1	1	7年	3	2	4	1	3	2	3	2	1	2	4	1	1	2	1	3	4	4	4	2	3	3	3	5	3	4	4	4	3	4	3	3	4	5	3	3	2	1
312	2024/7/9 9:16:42	252秒	微信	N/A	116.1.192.43(广西-贵港)	216	1	1	1	1	12	4	4	4	4	4	1	4	4	4	1	4	4	4	4	4	5	5	5	5	5	5	5	5	5	5	5	5	5	5	5	5	5	5	5	5	5	5	5
313	2024/7/9 9:16:56	465秒	微信	N/A	180.143.101.119(广西-百色)	173	1	1	1	1	10多年	4	4	4	1	4	1	4	2	1	2	3	1	2	1	4	5	5	5	5	5	5	5	3	5	5	5	5	5	5	5	5	3	5	5	3	3	1	5
314	2024/7/9 9:17:58	305秒	微信	N/A	117.136.99.221(广西-桂林)	177	1	1	1	1	10	4	4	4	1	4	1	4	1	1	1	4	4	4	1	4	5	5	5	5	5	5	5	5	5	5	5	5	5	5	5	5	5	5	5	5	1	1	1
315	2024/7/9 9:21:57	358秒	微信	N/A	111.55.169.3(广西-贵港)	121	1	1	3	1	2	2	3	2	2	3	1	3	2	2	2	2	2	2	2	2	2	4	3	2	3	2	5	5	5	3	3	5	3	3	3	3	3	3	3	3	3	1	1
316	2024/7/9 9:22:01	1228秒	微信	N/A	171.106.113.216(广西-南宁)	171	2	1	3	1	1年	4	4	4	3	4	1	4	4	4	1	4	4	4	4	4	5	5	5	5	5	5	5	5	5	5	5	5	5	5	5	5	5	5	5	5	1	5	1
317	2024/7/9 9:22:28	484秒	微信	N/A	180.138.220.18(广西-南宁)	147	1	1	1	1	7	1	3	3	1	4	2	4	3	2	1	3	3	4	2	3	4	4	4	4	4	4	4	4	3	3	3	5	5	5	5	4	3	4	4	3	1	3	2
318	2024/7/9 9:28:40	346秒	微信	N/A	116.1.192.87(广西-贵港)	166	1	1	1	1	3	3	3	3	3	4	3	4	3	2	4	3	3	3	3	3	4	3	4	4	4	3	4	4	4	4	4	4	4	4	3	3	3	4	4	3	3	4	4
319	2024/7/9 9:28:54	688秒	微信	N/A	171.108.119.212(广西-南宁)	150	1	1	1	1	17	3	2	3	2	2	2	3	1	1	3	4	4	1	3	3	5	5	5	5	5	4	3	5	4	4	3	5	5	5	3	5	4	5	2	5	2	1	1
320	2024/7/9 9:37:08	195秒	微信	N/A	117.183.230.133(广西-南宁)	168	2	1	4	1	12	4	4	3	2	4	1	4	1	1	4	4	1	3	3	4	5	5	5	5	5	5	5	5	5	5	5	5	5	5	5	5	5	5	1	5	1	1	1
321	2024/7/9 10:17:57	352秒	微信	N/A	111.58.69.48(广西-贵港)	150	1	1	1	1	12	3	3	3	1	4	1	4	2	4	3	3	2	3	2	2	3	3	3	4	3	3	3	4	5	5	4	5	4	4	2	3	5	5	4	4	2	2	1
322	2024/7/9 10:26:52	474秒	微信	N/A	117.181.93.49(广西-贵港)	102	1	1	1	1	8	3	2	3	2	2	1	2	2	2	2	2	2	2	2	2	2	2	2	2	2	2	2	2	2	2	2	2	2	2	2	2	2	2	2	2	2	2	3
323	2024/7/9 10:29:21	6273秒	微信	N/A	171.107.235.26(广西-南宁)	137	2	1	1	1	2	2	3	1	2	4	1	4	1	2	1	3	4	1	2	4	5	5	5	5	5	5	3	5	5	5	5	5	4	4	3	4	5	5	1	4	1	1	1
324	2024/7/9 10:36:48	241秒	微信	N/A	125.73.16.149(广西-柳州)	125	1	1	2	1	6	4	3	3	2	3	2	2	3	2	2	2	2	2	3	2	3	3	3	3	3	2	3	3	3	3	3	3	3	3	3	3	4	3	4	3	2	3	3
325	2024/7/9 11:14:25	362秒	微信	N/A	171.104.154.18(广西-贵港)	145	1	1	1	1	6	4	4	4	2	4	1	4	2	1	1	4	3	2	1	4	5	5	5	5	1	4	5	5	5	4	5	5	5	5	5	5	5	5	2	4	1	2	1
326	2024/7/9 11:53:42	465秒	微信	N/A	222.84.205.7(广西-玉林)	117	1	3	4	1	0	3	2	4	1	4	1	3	2	3	2	2	1	2	2	2	4	2	2	2	3	3	2	2	3	3	3	4	4	2	3	3	2	3	3	4	2	1	1
327	2024/7/9 14:05:46	287秒	微信	N/A	116.1.192.63(广西-贵港)	175	2	1	1	1	1	3	3	3	4	4	3	4	3	2	4	3	3	4	4	4	5	5	5	5	5	5	5	5	4	5	4	5	5	5	5	5	4	4	5	3	2	2	2
328	2024/7/9 14:11:42	407秒	微信	N/A	113.13.236.152(广西-钦州)	139	1	1	1	1	1年	4	4	3	1	3	1	3	3	1	3	3	1	4	1	3	4	4	4	4	4	4	3	3	4	4	4	4	4	4	4	4	4	4	4	4	2	2	2
329	2024/7/9 14:18:30	224秒	微信	N/A	171.109.69.187(广西-百色)	140	1	3	4	2	3	2	3	3	2	4	1	3	2	2	2	2	3	2	2	2	3	4	4	4	3	3	3	3	3	3	4	4	4	4	4	4	4	4	4	4	2	3	2
330	2024/7/9 17:23:02	607秒	微信	N/A	116.9.12.100(广西-贵港)	172	1	1	1	1	3	4	4	4	2	4	4	4	4	1	4	4	4	4	4	4	5	3	3	3	3	2	4	3	4	3	3	5	3	3	3	3	2	3	5	2	1	4	4
331	2024/7/10 8:43:46	439秒	微信	N/A	180.136.17.107(广西-贵港)	166	1	1	1	1	6	4	4	4	2	4	1	4	1	2	2	3	4	2	3	3	4	4	4	5	5	5	5	5	5	4	4	5	5	5	4	4	4	5	4	4	2	1	1
332	2024/7/10 11:06:20	227秒	微信	N/A	61.139.255.23(广西-贵港)	181	1	1	1	1	7	4	4	3	3	3	4	4	3	3	4	3	4	3	3	4	5	5	5	4	3	3	3	4	5	5	5	4	4	4	4	3	4	4	5	3	3	4	4
333	2024/7/10 12:59:22	826秒	微信	N/A	171.108.238.144(广西-贵港)	184	1	1	1	1	20年	4	4	4	4	4	1	4	4	4	4	4	4	4	4	4	5	5	5	5	1	5	5	5	5	5	5	5	5	4	5	4	3	5	5	5	3	2	1
334	2024/7/10 13:28:32	491秒	微信	N/A	171.106.106.76(广西-南宁)	162	1	1	1	1	我作为正校长17年	4	4	4	1	4	1	4	2	4	1	4	3	4	4	4	3	5	5	5	3	5	5	5	5	4	4	5	4	4	5	5	5	5	4	5	1	2	4
335	2024/7/10 15:02:32	202秒	微信	N/A	61.154.163.98(福建-福州)	160	1	3	1	1	10年	4	3	4	3	4	1	3	1	1	4	4	3	3	1	1	5	5	5	5	3	3	5	5	5	3	5	5	3	3	4	3	3	5	5	5	1	1	1
336	2024/7/11 7:26:15	461秒	微信	N/A	117.181.115.221(广西-贵港)	145	1	1	3	1	18	3	3	3	3	3	2	3	2	2	2	3	3	3	3	2	4	5	4	4	3	3	3	3	4	4	4	4	4	4	4	4	3	4	4	4	2	2	2
337	2024/7/11 17:38:32	182秒	微信	N/A	222.244.226.135(湖南-长沙)	165	1	1	4	1	15	4	2	3	3	4	3	4	2	2	2	4	3	2	3	4	5	5	5	5	5	5	5	5	5	5	5	5	5	5	5	5	5	5	3	5	1	2	1
338	2024/7/11 18:05:25	324秒	微信	N/A	223.147.198.239(湖南-衡阳)	139	1	1	3	1	7	3	1	3	3	3	1	4	1	3	2	3	3	2	2	2	4	4	4	4	4	4	4	4	5	4	4	4	4	4	4	4	4	4	3	4	1	1	1
339	2024/7/11 18:32:48	205秒	微信	N/A	171.109.223.32(广西-贵港)	140	1	1	3	1	5	2	2	3	2	4	2	4	2	2	1	2	3	2	3	1	5	5	5	5	3	2	2	4	5	5	5	5	5	5	5	4	4	4	5	4	2	1	1
340	2024/7/11 20:22:29	316秒	微信	N/A	120.228.2.147(湖南-长沙)	153	2	2	4	1	6	3	3	2	3	4	3	4	2	1	1	4	3	3	2	4	5	5	5	5	4	5	4	5	4	4	5	4	4	4	4	4	5	5	3	5	1	1	1
341	2024/7/11 21:56:00	368秒	微信	N/A	120.228.7.42(湖南-长沙)	139	2	1	4	1	11	4	2	4	2	4	1	4	2	1	1	4	4	2	3	2	5	5	5	5	3	5	3	3	5	3	4	4	4	4	4	4	5	5	3	4	1	1	1
342	2024/7/15 14:27:32	199秒	微信	N/A	36.61.45.136(安徽-合肥)	154	1	3	2	1	一	4	4	3	3	4	1	4	1	3	1	3	3	4	4	3	5	5	5	5	4	4	4	4	4	3	3	3	4	4	4	4	5	5	4	4	1	1	3
343	2024/7/15 19:02:20	236秒	微信	N/A	117.70.146.8(安徽-铜陵)	156	2	3	3	1	3	2	2	3	2	3	2	3	3	2	3	3	3	3	3	3	4	3	4	4	4	4	4	4	4	3	4	4	4	4	4	4	3	4	3	4	2	3	3
344	2024/7/16 8:52:39	263秒	微信	N/A	36.59.190.244(安徽-六安)	152	1	3	3	1	9	2	2	2	2	4	2	4	3	2	3	2	4	2	2	2	4	3	4	4	4	4	4	4	4	4	4	4	4	5	4	4	5	5	3	4	2	2	2
345	2024/7/16 8:53:08	295秒	微信	N/A	61.191.208.46(安徽-芜湖)	147	1	2	3	1	0	2	1	3	2	4	2	4	1	4	4	3	2	3	4	3	5	3	3	4	3	5	5	5	5	4	4	5	5	4	4	3	5	5	3	5	2	1	1
346	2024/7/16 8:54:10	453秒	微信	N/A	117.70.175.11(安徽-合肥)	181	2	1	3	1	5	4	2	2	3	4	4	4	1	4	4	3	4	2	1	4	5	5	5	5	4	4	4	4	3	3	4	4	3	4	4	4	3	5	5	4	3	5	4
347	2024/7/16 8:54:54	476秒	微信	N/A	36.61.76.194(安徽-合肥)	139	1	1	3	1	36	3	3	2	3	3	1	4	3	3	4	3	2	2	4	3	4	4	4	3	3	4	3	3	4	4	3	3	3	3	3	3	5	4	4	4	1	1	1
348	2024/7/16 8:57:32	322秒	微信	N/A	117.136.103.236(安徽-合肥)	142	1	2	3	1	9年	3	2	3	2	3	2	3	2	3	1	3	3	2	1	2	4	5	5	5	4	4	4	4	5	5	5	5	5	4	4	4	4	5	2	5	1	3	2
349	2024/7/16 8:58:10	504秒	微信	N/A	39.144.238.63(安徽-滁州)	132	1	2	3	1	1	3	1	3	2	3	1	3	1	1	1	3	2	2	3	2	3	4	4	4	4	4	4	4	3	4	4	4	4	4	4	3	4	4	2	4	2	2	2
350	2024/7/16 9:01:30	511秒	微信	N/A	36.59.54.117(安徽-合肥)	137	1	1	2	1	副校长	3	2	4	3	3	1	4	2	3	2	3	3	2	2	1	5	4	4	4	4	5	4	4	4	3	3	3	4	4	5	5	4	4	3	3	1	1	1
351	2024/7/16 9:03:56	419秒	微信	N/A	117.70.138.225(安徽-六安)	123	1	1	2	1	2	4	2	2	2	4	2	2	1	1	4	1	2	1	1	2	3	3	3	3	3	3	3	3	3	3	3	5	5	5	3	3	3	3	3	3	3	3	3
352	2024/7/16 9:04:45	177秒	微信	N/A	39.144.238.39(安徽-滁州)	138	1	1	3	1	0	3	3	3	2	3	2	2	2	2	1	3	3	3	3	3	4	3	3	4	3	4	4	4	3	3	4	3	3	3	3	4	4	4	4	1	2	3	3
353	2024/7/16 9:05:19	355秒	微信	N/A	61.191.208.46(安徽-芜湖)	140	1	2	2	1	2年	4	2	3	2	3	2	4	2	1	3	3	3	3	3	3	3	5	5	4	3	3	4	4	3	3	3	3	4	4	4	4	4	4	3	3	1	1	1
354	2024/7/16 9:07:10	243秒	微信	N/A	223.215.228.213(安徽-合肥)	136	1	1	1	1	三年	4	3	3	3	4	2	4	2	2	2	4	3	2	4	2	4	4	4	5	3	3	3	3	4	3	3	3	4	4	3	3	4	5	4	5	1	2	2
355	2024/7/16 9:09:07	369秒	微信	N/A	36.59.205.205(安徽-马鞍山)	144	1	2	3	1	1	3	2	2	3	3	2	3	2	3	2	3	3	2	3	3	3	4	4	3	4	4	4	4	4	3	4	4	4	4	3	4	4	4	3	4	2	2	2
356	2024/7/16 9:21:29	259秒	微信	N/A	114.102.227.205(安徽-安庆)	157	2	2	3	1	1	4	3	4	4	4	2	4	2	3	2	4	3	3	3	3	4	4	4	4	4	5	4	4	5	5	5	5	4	4	4	3	4	5	5	5	1	1	1
357	2024/7/16 9:24:12	315秒	微信	N/A	61.191.208.46(安徽-芜湖)	180	1	2	2	1	1	4	4	4	3	3	3	3	3	2	3	3	3	3	3	3	3	5	5	5	5	5	5	5	3	4	4	4	4	3	4	3	2	2	5	2	2	5	5
358	2024/7/16 9:37:50	418秒	微信	N/A	223.246.231.72(安徽-宣城)	141	1	2	1	1	6	3	2	4	2	3	1	3	2	2	2	2	3	2	2	2	3	3	3	4	4	4	4	4	3	3	3	4	4	4	4	3	4	4	4	4	1	3	2
359	2024/7/16 9:58:01	325秒	微信	N/A	223.246.39.8(安徽-合肥)	153	2	1	3	1	无	3	2	2	2	3	3	3	2	2	2	3	3	2	2	2	5	5	4	5	4	4	4	4	5	5	4	4	4	4	4	4	4	4	3	3	3	3	4
360	2024/7/16 10:13:24	312秒	微信	N/A	61.191.208.46(安徽-芜湖)	113	1	2	4	1	1	3	1	3	2	2	2	2	2	1	2	3	2	2	1	3	3	3	3	3	2	3	3	3	3	3	3	4	4	4	4	3	4	4	4	3	2	1	1
361	2024/7/16 10:36:35	443秒	微信	N/A	39.144.241.49(安徽-滁州)	157	1	1	3	1	5	3	3	3	3	4	2	4	3	3	3	3	4	4	4	2	5	5	5	5	4	3	4	4	5	4	4	4	4	4	4	4	4	4	4	4	3	2	2
362	2024/7/16 10:37:30	390秒	微信	N/A	36.59.133.132(安徽-六安)	151	1	2	3	1	6年	3	3	4	1	3	3	2	3	1	4	4	2	3	1	2	5	5	3	4	3	3	4	3	5	4	4	3	3	3	3	3	3	2	5	3	3	3	2
363	2024/7/16 11:00:36	541秒	微信	N/A	223.104.37.92(安徽-合肥)	148	1	2	2	1	1	3	3	3	2	3	2	4	3	2	3	3	3	3	3	3	4	4	4	4	4	3	3	4	3	3	3	4	4	4	3	4	3	3	4	2	4	3	2
364	2024/7/16 11:01:02	366秒	微信	N/A	36.59.25.170(安徽-合肥)	121	1	1	3	1	10	3	1	3	3	3	2	3	2	2	2	3	3	2	2	2	3	3	3	3	4	4	3	3	4	3	3	4	3	3	3	3	3	4	3	4	2	2	2
365	2024/7/16 12:19:28	259秒	微信	N/A	36.63.183.197(安徽-芜湖)	149	1	2	1	1	2	4	3	3	1	4	1	4	1	1	1	4	4	1	1	2	5	5	5	5	5	5	5	5	5	5	5	5	5	5	5	5	4	5	5	3	2	1	5
366	2024/7/16 14:36:02	519秒	微信	N/A	36.61.3.18(安徽-合肥)	151	1	2	3	1	3	3	3	4	3	4	1	3	2	2	2	4	3	3	2	4	4	3	4	4	3	4	4	4	5	5	5	5	5	5	5	5	4	5	4	4	2	2	2
367	2024/7/16 20:29:35	311秒	微信	N/A	36.63.216.221(安徽-芜湖)	128	1	1	2	1	7	2	1	2	3	4	1	4	1	2	1	3	3	2	2	3	4	4	4	5	4	4	3	3	3	4	4	4	4	4	4	4	4	4	3	4	1	3	1
368	2024/7/16 21:25:58	92秒	微信	N/A	106.61.101.67(云南-昆明)	205	1	3	3	1	无	4	3	3	3	3	3	3	3	3	3	3	3	3	3	3	4	4	4	4	5	5	5	5	5	5	5	5	5	5	5	5	5	5	5	5	5	5	5
369	2024/7/16 21:48:25	76秒	微信	N/A	106.61.191.5(云南-昆明)	157	1	3	3	1	5	4	4	2	3	3	3	3	2	3	3	3	2	3	3	2	4	4	4	3	4	4	3	4	4	4	3	3	4	3	3	4	4	4	4	3	3	3	3
370	2024/7/16 21:55:55	704秒	微信	N/A	183.198.94.83(河北-石家庄)	139	1	1	2	1	18	3	2	3	2	2	1	3	3	3	2	3	3	4	3	1	4	4	4	4	3	3	4	3	3	3	2	2	3	2	2	3	3	3	4	2	2	4	2
371	2024/7/16 22:08:40	225秒	微信	N/A	120.219.174.72(河南-周口)	203	1	2	2	1	4	4	3	3	4	4	4	4	3	1	4	4	3	4	4	3	5	5	5	5	5	5	5	5	5	5	5	5	5	5	5	5	3	4	5	3	3	5	5
372	2024/7/16 22:11:53	411秒	微信	N/A	223.104.109.185(河南-南阳)	130	1	1	2	1	10	4	2	3	1	3	4	4	1	1	1	3	2	3	2	2	2	4	4	4	3	3	4	3	3	2	2	4	3	3	2	2	3	4	4	3	2	2	1
373	2024/7/16 22:12:15	332秒	微信	N/A	39.144.26.218(河南-商丘)	142	1	1	1	1	7	4	2	4	1	4	3	4	2	1	1	4	3	3	3	4	5	5	5	5	5	4	3	4	3	4	4	4	5	5	4	4	4	4	3	3	2	3	2
374	2024/7/16 22:25:25	229秒	微信	N/A	1.193.72.159(河南-郑州)	159	1	2	2	1	三年	4	1	3	4	4	1	4	1	2	1	3	4	2	1	2	5	5	5	5	5	5	5	5	5	5	5	5	5	5	5	5	4	5	3	4	1	2	3
375	2024/7/16 22:29:49	855秒	微信	N/A	123.15.3.5(河南-周口)	142	1	1	1	1	4	4	4	4	2	2	2	3	3	1	1	4	2	3	4	4	4	4	3	3	4	3	3	3	4	3	3	4	4	4	3	4	4	4	2	4	2	2	2
376	2024/7/16 22:31:47	882秒	微信	N/A	223.88.51.212(河南-郑州)	150	1	2	2	1	16	4	3	3	3	4	2	3	2	4	2	3	4	2	3	1	4	4	5	3	5	4	4	5	5	4	4	4	4	4	4	3	3	4	2	4	2	2	2
377	2024/7/16 22:46:08	495秒	微信	N/A	125.40.104.69(河南-郑州)	147	1	2	2	1	5	1	1	2	1	1	1	3	3	2	3	4	3	3	4	3	3	5	5	5	4	3	3	5	5	5	5	5	3	4	4	4	2	5	5	3	3	4	2
378	2024/7/17 7:57:21	291秒	微信	N/A	120.219.175.24(河南-周口)	166	2	1	3	1	6	3	1	4	2	3	3	4	1	1	4	4	4	1	4	1	5	5	5	5	5	5	5	4	5	4	5	5	5	5	5	5	5	5	1	5	1	1	1
379	2024/7/17 7:57:56	324秒	微信	N/A	39.144.25.219(河南-平顶山)	186	1	2	2	1	8年	2	3	4	2	4	4	4	4	1	4	4	4	2	4	4	5	5	5	5	5	5	5	5	5	1	5	5	1	2	1	1	1	1	5	5	5	5	5
380	2024/7/17 7:59:39	119秒	微信	N/A	182.123.144.229(河南-周口)	121	1	1	1	1	10	1	2	3	1	1	2	1	2	2	2	2	1	1	1	1	3	3	3	3	3	3	3	3	3	3	3	4	3	3	3	3	3	3	3	3	3	3	3
381	2024/7/17 8:00:14	315秒	微信	N/A	223.91.28.129(河南-周口)	160	1	2	2	1	11	3	2	3	1	3	2	3	2	1	3	3	3	2	2	2	4	4	3	4	3	4	5	4	5	3	3	4	3	3	3	3	2	2	5	2	5	4	5
382	2024/7/17 8:08:22	379秒	微信	N/A	223.91.29.63(河南-周口)	147	1	1	1	1	11	3	3	4	3	4	2	3	2	3	2	3	3	2	2	2	5	5	5	5	4	4	4	4	5	4	4	4	4	4	4	4	4	4	3	3	1	2	2
383	2024/7/17 8:09:30	212秒	微信	N/A	39.148.51.170(河南-周口)	123	1	1	1	1	3	3	3	2	3	3	3	3	2	2	2	3	3	3	3	3	3	3	3	3	3	2	3	3	3	3	3	3	3	3	3	3	4	4	4	4	4	3	3
384	2024/7/17 8:12:29	114秒	微信	N/A	115.63.70.34(河南-周口)	127	1	1	1	1	1	3	3	3	2	3	3	3	2	3	3	3	3	3	2	3	3	2	2	3	3	1	3	3	3	2	3	2	3	3	2	3	2	3	4	4	4	4	2
385	2024/7/17 8:13:33	242秒	微信	N/A	39.144.26.100(河南-许昌)	195	1	1	3	1	3年	4	4	4	1	4	4	4	4	4	4	4	4	4	4	4	5	5	5	5	3	5	5	5	5	5	5	5	3	3	3	3	1	5	5	3	4	5	5
386	2024/7/17 8:16:32	236秒	微信	N/A	223.91.31.100(河南-周口)	182	1	1	1	1	3	4	3	3	2	3	3	4	4	3	3	4	3	4	4	4	3	3	3	5	4	4	3	4	5	4	3	4	4	5	5	5	3	4	5	3	4	4	3
387	2024/7/17 8:17:45	916秒	微信	N/A	223.104.109.191(河南-南阳)	143	2	2	3	1	将近20年	3	2	3	2	3	2	3	2	2	2	3	2	1	3	2	3	3	3	4	4	3	3	3	4	3	4	4	4	4	4	4	4	5	3	3	2	2	2
388	2024/7/17 8:19:06	345秒	微信	N/A	42.228.93.149(河南-周口)	178	1	1	1	1	3	3	4	4	4	4	2	4	2	2	2	4	3	3	2	3	4	3	3	5	4	4	4	4	4	4	4	4	4	4	4	4	4	4	4	4	2	4	4
389	2024/7/17 8:19:29	263秒	微信	N/A	39.149.88.72(河南-周口)	142	1	1	1	1	14	4	4	4	4	4	4	4	1	1	1	4	1	1	1	1	5	5	5	5	5	5	5	5	5	5	1	5	5	5	5	5	5	1	1	5	5	1	1
390	2024/7/17 8:19:44	316秒	微信	N/A	223.91.30.105(河南-周口)	152	1	1	3	1	10	3	3	3	4	3	3	3	2	3	3	4	3	3	3	3	4	4	4	4	4	4	4	4	5	5	4	4	4	4	3	3	4	5	4	4	3	1	1
391	2024/7/17 8:19:50	326秒	微信	N/A	171.8.246.218(河南-郑州)	154	1	2	3	1	5	3	3	3	3	4	2	4	3	3	3	3	3	2	3	2	4	4	4	4	4	5	4	4	4	2	3	4	3	3	3	3	2	4	3	3	3	3	3
392	2024/7/17 8:19:59	538秒	微信	N/A	182.120.189.208(河南-周口)	185	2	2	3	1	22	4	4	4	2	4	3	4	2	1	4	4	4	4	4	4	5	4	4	4	4	4	4	4	5	3	5	5	4	4	4	4	3	4	4	4	4	4	4
393	2024/7/17 8:20:47	461秒	微信	N/A	182.123.145.65(河南-周口)	182	2	1	1	1	10	4	3	4	3	4	1	4	1	1	2	4	4	4	4	4	5	5	5	5	3	5	5	4	5	5	5	5	5	5	5	4	4	5	5	3	3	3	3
394	2024/7/17 8:21:37	473秒	微信	N/A	39.149.82.168(河南-周口)	169	2	1	1	1	8	4	4	4	1	4	1	4	4	2	3	4	3	4	4	4	5	5	5	5	5	5	5	5	5	1	3	3	3	3	3	3	1	5	3	3	2	5	5
395	2024/7/17 8:22:52	437秒	微信	N/A	171.12.2.123(河南-郑州)	151	1	1	3	1	20年	2	2	4	4	4	2	3	2	2	2	3	3	2	2	3	3	5	3	3	3	3	3	4	5	5	5	5	3	3	3	1	3	5	3	3	2	3	3
396	2024/7/17 8:29:58	117秒	微信	N/A	39.144.26.100(河南-许昌)	203	1	1	3	1	3	4	4	4	4	4	4	4	4	1	4	4	4	4	4	3	5	5	5	5	5	5	5	5	5	5	5	5	5	5	5	5	1	5	5	1	5	5	5
397	2024/7/17 8:30:42	281秒	微信	N/A	61.158.230.83(河南-周口)	160	1	2	2	1	2年	4	4	3	2	4	3	4	2	4	4	4	4	3	2	2	5	4	4	5	4	5	5	4	5	5	5	5	4	4	4	4	5	5	4	4	1	2	2
398	2024/7/17 8:31:18	363秒	微信	N/A	219.157.254.28(河南-郑州)	120	2	1	1	1	8	3	2	1	1	3	2	3	1	1	1	2	3	3	3	3	4	4	3	4	4	2	2	3	2	3	2	4	3	3	4	3	2	3	4	3	2	1	1
399	2024/7/17 8:34:53	342秒	微信	N/A	42.228.94.103(河南-周口)	143	1	1	1	1	12	4	4	4	4	4	1	4	4	2	1	2	3	2	2	2	2	4	4	4	4	4	4	4	4	4	4	4	4	5	4	4	4	4	3	4	2	2	2
400	2024/7/17 8:37:10	451秒	微信	N/A	125.40.105.225(河南-郑州)	142	1	1	2	1	1	2	1	3	3	3	3	3	1	3	3	3	3	3	1	1	5	5	5	5	4	4	4	4	4	4	4	5	5	5	3	3	1	3	5	3	3	3	1
401	2024/7/17 8:38:11	286秒	微信	N/A	39.149.2.143(河南-郑州)	137	1	1	2	1	8	3	2	3	2	4	1	4	2	2	3	3	3	2	2	2	3	3	2	2	3	3	3	3	4	3	5	5	3	3	3	3	4	4	2	4	2	2	2
402	2024/7/17 8:39:40	404秒	微信	N/A	222.137.215.210(河南-郑州)	150	1	1	3	1	8	3	3	3	3	4	1	3	2	3	3	3	3	2	1	3	5	5	5	4	4	4	3	4	4	3	3	4	4	4	4	4	4	4	3	3	2	4	2
403	2024/7/17 8:41:24	760秒	微信	N/A	115.60.155.170(河南-郑州)	132	1	2	2	1	2	3	1	2	2	4	1	4	1	1	2	2	3	2	1	1	3	4	5	4	4	4	3	4	4	4	4	4	5	4	4	5	4	4	3	4	2	2	2
404	2024/7/17 8:47:04	183秒	微信	N/A	42.228.59.15(河南-郑州)	145	2	1	2	1	7	3	3	3	2	4	2	2	2	2	2	2	3	3	2	2	5	5	5	5	4	4	3	4	5	4	4	4	3	5	4	5	4	4	3	4	2	2	2
405	2024/7/17 8:49:24	308秒	微信	N/A	223.91.30.39(河南-周口)	129	1	1	1	1	17	3	3	3	1	3	2	2	2	2	3	3	3	3	3	2	3	3	3	3	2	3	3	3	3	3	3	3	3	2	2	3	3	4	5	4	2	2	2
406	2024/7/17 8:50:44	155秒	微信	N/A	39.144.25.205(河南-平顶山)	136	1	2	2	1	2	3	2	3	3	3	1	3	3	2	3	3	3	3	3	3	3	4	3	3	3	3	3	3	3	3	3	3	3	3	3	3	3	3	3	3	3	3	3
407	2024/7/17 8:54:46	274秒	微信	N/A	223.88.51.216(河南-郑州)	130	2	1	2	1	12	3	2	1	3	4	1	4	1	1	1	3	4	1	1	1	3	3	3	3	4	3	4	3	5	4	4	4	4	4	5	5	3	4	4	3	3	1	1
408	2024/7/17 8:57:36	602秒	微信	N/A	123.15.3.130(河南-周口)	162	1	2	1	1	5	1	4	3	3	4	1	4	3	2	3	3	1	4	4	2	5	5	5	5	3	3	3	4	5	3	3	5	4	3	4	4	4	4	4	4	3	4	4
409	2024/7/17 8:59:26	187秒	微信	N/A	106.33.175.1(河南-郑州)	157	1	1	1	1	4	4	4	4	1	4	3	4	2	2	2	2	4	2	4	4	5	5	5	5	5	5	5	5	5	5	5	5	5	5	5	5	5	5	5	5	1	1	1
410	2024/7/17 9:00:40	375秒	微信	N/A	223.104.19.1(河南-郑州)	142	2	1	1	1	12	3	1	1	2	3	2	4	2	1	4	3	3	3	3	3	5	5	5	5	4	4	4	4	5	4	5	5	5	5	5	5	5	5	3	5	1	1	1
411	2024/7/17 9:00:54	351秒	微信	N/A	39.162.88.1(河南-郑州)	140	1	2	1	1	7	3	3	2	2	4	2	3	3	1	2	3	2	3	2	2	3	4	4	2	3	4	3	3	3	3	3	3	3	3	3	3	3	3	3	3	3	3	3
412	2024/7/17 9:02:23	213秒	微信	N/A	39.144.28.25(河南-郑州)	181	1	2	2	1	32	4	4	4	2	4	2	4	3	3	4	4	4	4	3	4	5	3	4	4	4	5	4	5	5	3	5	5	5	5	4	5	5	5	3	5	2	3	5
413	2024/7/17 9:05:12	712秒	微信	N/A	61.158.231.249(河南-周口)	155	1	1	1	1	25年	2	2	2	2	3	3	3	2	1	3	3	3	3	2	3	3	3	3	3	4	5	5	5	5	3	3	3	3	4	4	4	3	3	5	2	4	2	3
414	2024/7/17 9:10:23	520秒	微信	N/A	223.88.51.162(河南-郑州)	157	1	3	3	1	2	3	3	3	3	4	2	4	2	3	3	3	3	3	4	2	3	4	4	3	3	3	3	4	4	4	5	5	3	3	3	3	3	4	5	2	5	3	3
415	2024/7/17 9:11:40	401秒	微信	N/A	39.144.28.99(河南-郑州)	120	1	1	1	1	3	2	1	3	2	3	2	2	1	1	3	3	3	2	2	3	3	4	3	3	3	3	3	3	3	3	3	3	3	3	3	3	4	4	4	4	3	1	1
416	2024/7/17 9:15:27	422秒	微信	N/A	39.144.28.219(河南-郑州)	147	1	1	1	1	14	4	4	3	1	4	3	3	2	1	1	3	2	3	3	3	4	4	4	4	4	4	4	5	5	5	5	5	4	4	5	5	5	5	4	4	2	2	2
417	2024/7/17 9:17:57	2871秒	微信	N/A	42.228.59.93(河南-郑州)	152	1	2	2	1	1	3	2	3	2	4	1	4	2	2	3	4	3	3	2	3	5	5	5	5	4	4	4	4	5	4	4	4	5	5	5	5	4	4	2	4	1	2	1
418	2024/7/17 9:31:48	301秒	微信	N/A	39.144.25.217(河南-平顶山)	186	1	1	1	1	二十九年	4	4	4	1	4	1	4	4	1	4	4	4	4	4	4	5	5	5	5	5	5	5	5	5	5	5	5	5	5	5	5	5	5	5	5	1	1	1
419	2024/7/17 9:35:42	951秒	微信	N/A	182.113.228.95(河南-商丘)	168	1	1	1	1	9	4	3	3	3	4	1	4	1	1	4	3	3	3	3	2	5	5	5	5	5	5	5	5	4	4	3	3	4	4	3	4	4	3	5	3	3	4	1
420	2024/7/17 9:39:51	523秒	微信	N/A	39.144.25.245(河南-平顶山)	133	1	1	1	1	15年	4	2	3	4	4	1	3	1	2	1	3	2	1	2	2	4	4	4	4	4	4	4	4	4	4	4	5	4	4	4	4	4	4	2	4	2	2	2
421	2024/7/17 9:41:39	422秒	微信	N/A	222.137.159.234(河南-郑州)	146	1	3	4	2	21年	3	1	4	3	4	1	3	2	1	2	3	2	3	2	2	4	4	4	4	4	4	4	4	4	4	4	4	3	3	4	3	4	4	3	4	2	2	2
422	2024/7/17 9:43:06	210秒	微信	N/A	61.158.230.33(河南-周口)	165	2	1	2	1	8年	4	4	4	4	4	4	4	4	4	1	4	1	4	4	4	5	5	5	5	5	5	5	5	5	5	5	5	5	5	5	5	5	5	5	5	1	1	1
423	2024/7/17 9:43:30	258秒	微信	N/A	182.120.188.154(河南-周口)	187	1	1	1	1	5	4	4	4	2	4	2	4	2	3	4	4	3	4	4	4	4	4	4	4	4	4	4	5	5	5	4	5	5	5	5	5	4	5	5	3	3	4	2
424	2024/7/17 9:44:29	319秒	微信	N/A	39.144.179.45(河南-驻马店)	139	1	1	1	1	5年	3	3	3	2	4	3	3	1	3	1	3	3	1	2	4	4	4	4	4	4	4	3	4	4	3	4	5	5	5	5	5	4	4	5	2	3	2	1
425	2024/7/17 9:45:40	326秒	微信	N/A	39.144.26.147(河南-商丘)	182	1	1	1	1	13	3	2	3	3	3	1	4	2	2	2	3	3	2	3	3	5	5	5	5	5	5	4	4	5	5	5	5	5	5	5	5	4	5	5	3	5	4	3
426	2024/7/17 9:46:55	602秒	微信	N/A	123.7.57.30(河南-周口)	153	1	2	1	1	5	3	3	2	3	4	2	4	2	2	2	3	3	3	3	2	4	4	4	4	3	4	4	3	4	5	5	5	4	4	4	4	3	4	3	4	2	3	3
427	2024/7/17 9:47:04	233秒	微信	N/A	39.144.27.239(河南-郑州)	149	2	1	1	1	4	4	3	4	4	4	2	4	1	1	2	4	3	3	3	4	4	4	4	4	4	4	4	4	4	4	4	4	4	4	4	4	4	4	2	4	1	2	4
428	2024/7/17 9:49:44	318秒	微信	N/A	39.144.179.57(河南-驻马店)	144	1	1	1	1	12	3	2	2	2	3	2	3	2	3	3	3	3	3	2	2	4	4	3	4	4	4	4	4	4	4	4	4	4	4	4	4	4	4	2	3	3	3	2
429	2024/7/17 9:50:55	357秒	微信	N/A	223.91.29.34(河南-周口)	131	1	1	1	1	25	3	2	3	2	3	2	2	2	2	3	3	2	2	3	2	2	3	3	3	3	3	3	3	3	3	3	4	4	4	3	3	3	4	3	4	2	2	3
430	2024/7/17 9:53:11	174秒	微信	N/A	39.144.25.204(河南-平顶山)	163	1	1	1	1	8	3	3	4	2	4	3	4	3	2	4	4	3	3	3	3	4	4	4	3	3	4	4	4	4	3	4	4	4	3	3	4	4	4	4	4	2	5	4
431	2024/7/17 10:08:04	382秒	微信	N/A	223.104.109.196(河南-南阳)	148	1	1	1	1	14	4	1	4	1	4	1	4	1	1	1	4	1	1	4	4	5	5	5	5	5	5	5	5	1	5	5	5	5	5	5	5	5	5	5	5	1	5	1
432	2024/7/17 10:17:56	433秒	微信	N/A	39.148.51.232(河南-周口)	160	2	1	1	1	7	2	1	3	4	4	1	4	1	3	1	1	3	2	3	4	5	5	5	5	3	5	5	4	5	5	4	5	5	5	5	5	3	5	5	3	3	5	5
433	2024/7/17 10:22:29	559秒	微信	N/A	39.144.29.118(河南-郑州)	131	1	1	3	1	5	2	3	3	2	4	2	4	2	2	2	3	3	3	3	3	3	4	4	4	4	4	4	4	3	3	3	4	4	4	4	4	4	4	3	4	1	1	1
434	2024/7/17 10:31:34	292秒	微信	N/A	39.162.88.188(河南-郑州)	147	1	3	3	1	6	3	2	2	4	4	2	3	1	3	1	3	3	2	1	1	4	4	4	4	4	4	4	4	4	4	4	4	4	4	4	4	3	4	4	4	2	4	1
435	2024/7/17 10:35:12	204秒	微信	N/A	39.149.94.137(河南-周口)	149	2	1	1	1	10	3	2	2	3	3	2	4	1	4	3	3	3	3	2	2	4	4	4	4	4	5	5	4	4	4	4	4	4	4	4	4	5	5	3	4	2	3	4
436	2024/7/17 10:35:39	252秒	微信	N/A	1.198.27.226(河南-郑州)	143	1	2	3	1	6	3	3	3	4	4	1	3	1	4	2	2	3	2	2	2	3	4	4	4	4	4	3	4	4	4	5	5	4	4	3	4	4	4	3	5	1	2	2
437	2024/7/17 10:37:37	120秒	微信	N/A	39.149.94.137(河南-周口)	163	2	1	1	1	10	3	2	3	3	3	2	3	2	3	2	3	3	3	2	1	5	5	5	4	4	5	5	5	5	5	5	5	5	5	5	4	5	5	3	4	2	3	3
438	2024/7/17 10:56:39	410秒	微信	N/A	123.52.109.194(河南-郑州)	156	1	2	2	1	7	4	4	3	4	4	1	4	1	4	1	4	4	3	4	4	5	5	5	5	5	5	5	5	5	3	5	5	5	5	5	5	5	5	5	3	1	1	1
439	2024/7/17 10:57:04	385秒	微信	N/A	39.144.29.137(河南-郑州)	144	1	1	1	1	12	4	1	2	3	4	1	3	1	1	1	4	3	1	4	4	5	5	5	5	5	5	5	5	5	5	5	5	5	5	5	5	5	5	1	5	1	1	1
440	2024/7/17 11:06:26	310秒	微信	N/A	42.228.59.122(河南-郑州)	154	1	1	2	1	6年	3	2	3	4	4	2	4	1	3	2	3	3	3	3	2	4	4	3	3	4	5	5	5	5	5	5	5	4	4	4	3	3	4	5	3	2	4	2
441	2024/7/17 11:12:32	620秒	微信	N/A	39.144.179.50(河南-驻马店)	148	1	1	1	1	10	2	2	3	2	2	2	3	3	2	4	3	3	3	3	3	4	3	3	3	4	4	4	4	4	4	4	4	4	3	3	3	3	3	4	3	3	3	2
442	2024/7/17 11:23:02	496秒	微信	N/A	39.144.29.171(河南-郑州)	152	1	1	2	1	11	3	3	3	3	4	3	4	3	3	2	4	3	3	2	3	5	5	5	5	4	4	4	4	4	4	4	5	4	4	4	4	5	5	4	4	1	1	1
443	2024/7/17 11:24:29	477秒	微信	N/A	39.149.3.88(河南-郑州)	160	1	1	1	1	24年	2	3	3	4	4	2	4	3	2	3	4	4	3	2	2	5	4	4	4	5	3	4	4	5	4	5	5	5	4	4	4	4	4	5	3	3	2	1
444	2024/7/17 11:56:43	412秒	微信	N/A	182.123.145.5(河南-周口)	156	1	1	1	1	10	3	3	4	3	3	2	4	2	2	4	3	2	2	3	3	4	4	4	3	3	4	4	4	5	3	3	3	3	3	4	4	5	5	5	4	2	4	3
445	2024/7/17 12:14:07	580秒	微信	N/A	120.219.79.194(河南-周口)	131	1	1	1	1	13	4	4	4	1	4	3	4	4	4	1	4	4	1	1	1	4	3	3	3	3	3	3	3	3	3	3	3	3	3	3	3	4	4	3	5	4	3	3
446	2024/7/17 13:11:02	657秒	微信	N/A	182.123.146.31(河南-周口)	156	1	1	1	1	16	3	2	3	3	3	1	3	2	3	1	3	3	3	3	3	4	4	4	4	4	4	4	4	4	4	4	4	4	4	4	4	4	4	3	4	2	3	3
447	2024/7/17 14:03:01	265秒	微信	N/A	182.118.238.4(河南-开封)	173	1	1	1	1	11	4	4	4	1	4	1	4	2	4	1	4	4	3	4	2	5	5	5	5	5	5	5	5	5	5	5	5	5	5	5	5	5	5	5	5	1	1	5
448	2024/7/18 8:00:28	644秒	微信	N/A	39.148.51.134(河南-周口)	158	1	1	1	1	17	4	3	3	2	4	2	4	3	4	1	3	3	3	3	3	4	4	4	4	4	4	4	4	5	4	4	5	4	4	4	4	4	5	4	5	2	2	2
449	2024/7/18 11:34:56	294秒	微信	N/A	182.120.188.42(河南-周口)	160	1	1	2	1	3	4	4	4	3	4	3	3	3	3	3	3	3	3	4	4	5	4	4	4	4	4	3	3	4	5	5	5	5	4	4	4	5	5	3	5	3	3	3
450	2024/7/18 11:57:43	107秒	微信	N/A	144.0.49.60(山东-青岛)	108	1	2	4	1	12	2	1	1	1	4	2	2	2	2	2	2	2	2	2	1	2	2	2	2	2	3	3	3	3	3	3	3	3	3	3	3	3	3	3	3	3	3	3
451	2024/7/18 15:05:44	328秒	微信	N/A	14.150.105.93(广东-深圳)	151	2	1	2	1	18	3	3	3	3	3	2	3	2	2	3	3	3	2	3	4	4	4	4	4	3	4	4	4	5	4	4	4	4	4	3	4	3	4	3	4	2	3	2
452	2024/7/18 15:53:36	262秒	微信	N/A	58.247.23.240(上海-上海)	146	1	2	2	1	5	3	3	2	3	3	2	4	3	3	2	3	3	3	2	3	4	4	4	4	4	4	3	4	5	4	4	4	4	4	4	4	4	4	3	4	2	2	2
453	2024/7/18 16:44:21	236秒	微信	N/A	223.104.195.81(山东-泰安)	136	2	1	3	1	15	3	2	3	2	4	2	4	2	2	2	3	3	2	2	2	3	3	3	3	4	4	4	4	3	3	4	4	4	4	4	4	4	4	3	3	2	3	2
454	2024/7/18 17:51:56	160秒	微信	N/A	39.144.0.209(山东-菏泽)	169	1	1	3	2	6	4	4	4	4	4	2	4	2	2	4	4	3	3	4	4	5	5	4	4	4	4	4	4	4	4	4	4	4	4	4	4	4	4	4	4	4	1	1
455	2024/7/18 18:15:50	69秒	微信	N/A	223.104.194.71(山东-青岛)	161	1	1	3	2	5	4	4	3	3	3	3	3	3	3	3	3	3	3	3	3	4	4	4	4	4	4	4	4	4	4	4	4	4	4	4	4	4	4	4	4	4	1	1
456	2024/7/19 6:50:05	285秒	微信	N/A	183.216.99.171(江西-南昌)	166	2	1	3	1	2	4	4	4	4	4	3	3	3	3	3	3	3	3	3	4	5	5	5	5	5	5	5	5	5	5	5	5	5	5	5	5	5	5	5	4	2	1	1
457	2024/7/19 9:33:21	1546秒	微信	N/A	120.203.216.6(江西-南昌)	178	1	1	2	1	5	4	4	4	4	4	4	4	4	4	4	4	4	4	4	4	5	5	5	5	5	5	5	5	5	5	5	5	5	5	5	5	5	5	4	4	2	1	1
458	2024/7/19 10:18:07	194秒	微信	N/A	124.126.196.149(北京-北京)	146	2	2	4	1	3	3	3	3	3	4	1	4	2	4	2	3	3	2	3	2	4	4	4	4	4	4	4	4	4	4	3	4	3	4	3	3	3	4	4	4	2	2	3
459	2024/7/19 10:57:31	412秒	微信	N/A	223.80.200.107(山东-青岛)	156	1	2	4	1	27	3	3	3	4	4	1	4	2	3	2	4	4	3	4	1	5	4	4	4	3	5	4	4	5	5	5	5	3	4	3	3	5	5	5	4	1	4	1
460	2024/7/19 11:44:56	394秒	微信	N/A	111.183.88.163(湖北-恩施)	148	2	2	4	1	两年	3	2	3	3	4	2	4	2	1	2	2	3	3	3	3	5	5	4	5	4	5	4	4	5	3	4	5	4	4	4	4	4	5	3	5	1	1	1
461	2024/7/19 11:47:15	87秒	微信	N/A	114.249.93.108(北京-北京)	155	2	1	4	1	5	4	3	4	3	2	3	3	2	3	3	3	3	2	2	3	3	4	4	4	4	4	4	4	4	4	4	4	4	4	4	4	3	4	5	3	1	4	3
462	2024/7/19 12:00:59	172秒	微信	N/A	171.82.215.131(湖北-武汉)	166	2	2	4	1	3	2	3	3	2	3	3	3	3	3	3	3	3	3	3	3	5	5	5	5	5	5	5	4	5	5	5	5	5	4	4	4	3	3	5	3	3	3	3
463	2024/7/19 12:02:44	201秒	微信	N/A	183.95.249.185(湖北-武汉)	141	1	2	4	1	0	3	4	3	2	4	2	3	3	3	3	4	3	3	3	3	4	3	3	4	4	4	4	4	4	4	3	3	3	4	3	3	4	4	4	3	3	1	1
464	2024/7/19 12:04:13	95秒	微信	N/A	114.240.1.25(北京-北京)	46	1	1	1	1	1	1	1	1	1	1	1	1	1	1	1	1	1	1	1	1	1	1	1	1	1	1	1	1	1	1	1	1	1	1	1	1	1	1	1	1	1	1	1
465	2024/7/19 12:04:44	268秒	微信	N/A	27.16.154.3(湖北-武汉)	139	2	1	3	1	6年	3	4	3	1	4	2	4	2	1	2	3	2	2	2	3	4	4	4	4	4	4	4	4	4	4	4	4	4	4	4	4	4	4	3	4	2	3	2
466	2024/7/19 12:06:11	183秒	微信	N/A	27.16.154.3(湖北-武汉)	149	2	1	4	1	0	3	2	3	3	4	2	4	3	3	2	3	4	3	3	3	4	4	4	4	4	4	4	4	4	4	4	5	4	5	4	4	5	5	4	5	1	1	1
467	2024/7/19 12:13:30	192秒	微信	N/A	223.104.122.41(湖北-武汉)	146	2	2	3	1	0	3	3	3	3	4	1	3	2	1	3	3	3	2	3	3	4	4	4	4	4	4	4	4	4	4	4	4	4	4	4	4	3	3	4	3	2	1	1
468	2024/7/19 12:25:15	448秒	微信	N/A	223.104.40.43(北京-北京)	147	1	1	4	1	2	3	2	3	4	3	1	4	2	3	2	3	3	2	2	3	4	4	4	4	4	4	4	4	4	4	4	4	4	4	4	4	4	4	4	3	3	3	2
469	2024/7/19 12:39:29	175秒	微信	N/A	223.104.122.28(湖北-武汉)	149	2	1	3	1	0	3	2	2	3	4	2	4	2	1	2	3	3	3	2	3	5	5	4	4	4	4	5	4	3	4	3	4	4	4	5	5	4	4	5	3	3	2	2
470	2024/7/19 12:41:47	365秒	微信	N/A	123.114.195.122(北京-北京)	155	2	1	3	1	7	2	2	3	3	4	1	4	1	3	1	3	3	2	1	2	4	5	5	5	4	4	4	4	5	5	5	5	5	5	4	4	4	5	5	4	1	1	1
471	2024/7/19 12:42:59	302秒	微信	N/A	39.144.109.104(山东-聊城)	161	1	2	2	1	一年	4	3	4	3	4	2	4	2	1	4	4	3	3	3	3	5	4	5	4	4	4	5	4	5	5	5	5	5	5	4	4	5	5	4	4	1	1	1
472	2024/7/19 12:46:13	208秒	微信	N/A	111.183.55.176(湖北-武汉)	152	2	1	3	1	4	3	3	3	3	4	2	3	3	3	4	3	3	3	2	3	4	3	4	3	3	3	4	4	4	4	4	4	4	4	3	3	3	4	3	3	3	3	2
473	2024/7/19 12:48:09	319秒	微信	N/A	111.14.65.193(山东-聊城)	147	1	2	2	1	10	3	2	2	3	2	2	2	2	2	3	3	3	2	2	2	3	4	4	4	4	4	4	4	4	4	4	4	3	3	3	3	4	4	4	4	3	4	3
474	2024/7/19 12:48:55	613秒	微信	N/A	182.33.216.178(山东-潍坊)	173	1	2	2	1	5	4	3	3	3	3	3	3	3	3	3	3	3	3	3	3	4	4	4	4	4	4	4	4	4	4	4	4	4	4	4	4	4	4	4	4	4	5	4
475	2024/7/19 12:49:44	354秒	微信	N/A	111.14.66.226(山东-聊城)	150	1	2	2	1	3	4	2	3	1	4	4	4	2	1	1	3	2	1	2	4	4	4	3	3	3	3	3	3	4	3	4	4	4	4	4	4	5	5	3	3	2	1	1
476	2024/7/19 12:50:11	283秒	微信	N/A	60.233.17.148(山东-济南)	151	1	2	2	1	7	3	2	3	2	4	3	4	3	1	2	3	4	3	3	3	5	5	5	5	4	4	3	4	4	5	5	5	5	5	5	5	5	5	2	5	1	1	1
477	2024/7/19 12:56:48	336秒	微信	N/A	39.144.109.101(山东-聊城)	138	2	1	4	1	8年	3	2	3	2	3	2	3	3	3	2	3	3	3	2	3	3	4	4	5	3	4	4	4	4	4	3	4	5	5	4	4	4	4	4	4	2	1	2
478	2024/7/19 13:03:11	456秒	微信	N/A	112.37.130.152(山东-聊城)	144	2	1	3	1	3年	3	3	2	3	4	2	4	1	3	1	2	3	2	2	2	4	4	4	3	4	4	4	4	4	4	4	4	4	4	4	4	3	4	4	3	3	4	4
479	2024/7/19 13:39:45	410秒	微信	N/A	223.104.40.4(北京-北京)	142	1	1	3	1	15年	3	2	2	3	3	1	3	1	3	1	3	3	2	3	2	4	4	4	5	4	4	4	4	5	4	4	4	4	4	4	4	4	4	2	4	1	3	3
480	2024/7/19 13:45:26	293秒	微信	N/A	39.144.0.195(山东-菏泽)	142	1	1	2	1	22	2	2	2	3	3	3	3	3	2	4	3	3	3	3	2	4	3	3	3	4	4	4	4	4	4	4	4	3	3	3	3	4	4	3	4	2	2	2
481	2024/7/19 13:55:56	283秒	微信	N/A	124.126.182.82(北京-北京)	142	2	1	3	1	23	4	3	3	4	4	3	4	2	3	2	3	3	2	2	3	5	5	4	4	4	4	4	4	3	3	4	5	5	5	5	5	4	4	3	4	1	3	1
482	2024/7/19 13:56:14	164秒	微信	N/A	39.70.30.232(山东-聊城)	151	2	1	3	1	0	2	1	1	4	4	1	4	1	4	1	4	4	3	1	1	5	5	5	5	5	5	5	5	5	5	5	5	5	5	3	3	4	5	4	5	1	2	1
483	2024/7/19 14:41:10	167秒	微信	N/A	124.127.216.24(北京-北京)	133	2	1	3	1	2	3	2	3	2	3	2	3	2	2	2	3	2	2	2	2	3	3	3	4	4	4	4	4	4	4	4	4	4	3	3	4	3	4	3	3	2	2	2
484	2024/7/19 14:41:35	417秒	微信	N/A	223.104.42.55(北京-北京)	135	2	1	4	1	，24	3	1	2	2	4	2	3	1	2	2	2	3	2	2	3	5	5	5	5	4	4	4	4	4	4	4	4	4	4	3	4	4	4	3	4	2	2	2
485	2024/7/19 14:56:10	316秒	微信	N/A	123.115.150.228(北京-北京)	138	2	3	2	1	5	3	2	3	2	3	2	3	2	2	3	3	3	2	2	2	3	3	3	3	3	3	4	3	4	3	4	4	4	4	4	3	2	4	3	4	2	2	2
486	2024/7/19 15:09:30	555秒	微信	N/A	223.104.191.2(山东-临沂)	168	1	2	2	1	5	3	4	4	3	4	2	4	2	3	3	3	3	3	2	2	5	5	5	4	4	5	4	4	5	5	4	5	4	4	4	4	3	4	4	4	3	4	2
487	2024/7/19 15:20:41	75秒	微信	N/A	39.144.27.58(河南-郑州)	136	1	2	2	1	2	3	3	3	3	4	2	3	4	4	2	3	3	3	3	2	4	4	3	3	4	5	3	4	2	5	3	4	3	5	3	4	3	4	2	3	2	1	1
488	2024/7/19 16:15:11	572秒	微信	N/A	223.104.204.43(陕西-西安)	170	2	2	2	1	五年	4	3	4	2	4	1	4	3	1	3	4	3	3	4	3	4	4	3	5	5	5	5	4	5	3	4	4	4	4	4	3	3	4	5	3	1	3	3
489	2024/7/19 16:40:36	191秒	微信	N/A	223.104.122.39(湖北-武汉)	133	1	1	3	1	3	3	2	2	2	3	1	4	2	1	4	2	2	2	1	3	3	3	3	3	4	4	3	4	4	2	2	3	3	4	3	3	3	3	5	2	3	3	3
490	2024/7/19 18:01:30	270秒	微信	N/A	117.136.123.33(江西-赣州)	153	1	1	2	1	24	4	2	2	4	4	1	3	1	4	3	2	4	1	1	3	5	5	4	5	5	5	5	5	5	5	5	5	5	5	5	5	5	5	5	5	1	1	1
491	2024/7/19 18:01:57	214秒	微信	N/A	106.224.218.18(江西-南昌)	156	2	1	3	1	4	3	2	4	3	3	2	3	3	3	3	2	3	3	3	2	3	3	3	3	3	4	4	4	4	4	4	4	4	4	4	4	4	4	4	4	4	3	3
492	2024/7/19 18:03:57	378秒	微信	N/A	182.105.215.244(江西-赣州)	141	1	1	3	1	20	3	2	4	2	4	1	3	3	2	3	3	3	3	3	4	4	3	3	3	4	4	3	2	4	4	4	5	3	4	4	3	2	4	4	3	2	2	2
493	2024/7/19 18:05:05	347秒	微信	N/A	117.170.101.110(江西-赣州)	153	1	1	2	1	12	4	4	3	3	3	2	3	2	1	4	3	3	3	3	3	4	5	5	5	4	4	4	3	4	4	4	4	3	4	3	4	4	4	4	3	1	2	3
494	2024/7/19 18:07:02	314秒	微信	N/A	39.144.169.134(江西-景德镇)	169	2	1	3	1	4	3	3	3	3	3	2	3	2	1	3	2	4	2	3	3	4	4	4	4	4	4	4	4	4	4	4	4	4	4	4	4	3	4	5	3	3	5	5
495	2024/7/19 18:08:04	211秒	微信	N/A	39.144.169.180(江西-景德镇)	159	1	2	2	1	6	3	4	4	2	4	3	3	2	2	3	3	3	3	3	3	4	4	4	4	4	4	4	4	4	4	4	4	4	4	4	4	4	4	4	4	4	2	3
496	2024/7/19 18:13:35	471秒	微信	N/A	106.226.12.250(江西-赣州)	163	2	1	3	1	22年	3	2	4	4	3	2	3	2	1	4	3	3	2	3	4	4	4	4	5	4	3	3	4	3	3	3	3	4	4	3	3	3	3	5	3	3	3	3
497	2024/7/19 18:19:29	771秒	微信	N/A	117.136.124.33(江西-赣州)	174	1	1	2	1	3年	3	1	4	3	4	2	4	2	3	3	3	3	3	3	2	5	5	5	4	5	4	5	4	5	4	5	5	5	5	4	5	5	5	4	5	3	1	1
498	2024/7/19 18:30:45	297秒	微信	N/A	106.5.109.29(江西-赣州)	147	1	1	4	1	6	4	3	3	3	3	3	4	2	3	2	3	3	2	2	2	4	4	4	4	4	4	4	4	4	4	4	4	3	3	4	3	4	4	4	3	2	1	1
499	2024/7/19 18:31:40	638秒	微信	N/A	111.75.233.133(江西-赣州)	135	2	1	3	1	16	2	2	3	2	3	1	3	2	3	1	3	3	1	1	2	5	5	4	4	4	4	3	4	4	4	4	4	4	4	4	4	4	4	4	4	2	1	5
500	2024/7/19 18:34:53	352秒	微信	N/A	106.224.186.136(江西-南昌)	157	1	2	2	1	1年	3	3	3	3	3	2	3	2	1	2	3	2	2	3	3	3	5	4	4	4	4	4	4	4	4	4	4	4	4	4	4	4	4	3	3	3	4	2
501	2024/7/19 18:38:53	412秒	微信	N/A	39.144.169.183(江西-景德镇)	176	1	1	3	1	9	4	3	4	2	4	2	4	2	1	4	4	4	3	2	3	5	5	5	5	3	4	3	5	5	4	5	5	4	4	4	4	1	4	5	3	2	4	4
502	2024/7/19 18:38:55	343秒	微信	N/A	39.144.168.54(江西-南昌)	136	1	1	3	1	7	3	3	3	3	3	1	3	2	2	3	3	3	3	2	3	3	3	3	3	4	3	4	4	4	3	2	3	4	4	4	4	3	3	4	2	3	4	2
503	2024/7/19 18:39:43	261秒	微信	N/A	106.6.95.229(江西-赣州)	167	2	1	3	1	1	3	2	3	2	4	1	2	1	1	4	2	2	2	2	4	5	5	5	5	3	3	4	4	4	5	3	4	5	5	5	5	3	3	5	4	3	4	4
504	2024/7/19 18:47:27	234秒	微信	N/A	106.224.180.38(江西-南昌)	143	1	1	3	1	2	3	3	3	2	3	2	3	3	2	3	3	3	3	3	3	3	4	4	4	3	3	3	3	3	3	3	3	4	3	4	3	3	3	4	3	3	3	2
505	2024/7/19 19:01:30	267秒	微信	N/A	39.144.169.164(江西-景德镇)	184	1	2	3	1	17	4	4	4	1	4	2	4	4	4	4	4	4	4	4	4	5	5	5	5	5	5	5	5	5	5	5	5	5	5	5	5	5	5	1	5	1	1	5
506	2024/7/19 19:21:44	88秒	微信	N/A	106.224.131.229(江西-南昌)	223	1	1	2	1	8	4	4	4	4	4	4	4	4	4	4	4	4	4	4	4	5	5	5	5	5	5	5	5	5	5	5	5	5	5	5	5	5	5	5	5	5	5	5
507	2024/7/19 19:23:03	217秒	微信	N/A	118.249.120.15(湖南-长沙)	163	1	1	2	1	2	3	3	4	2	4	2	3	4	3	3	4	4	3	3	4	3	5	4	4	4	5	4	4	4	4	4	4	4	4	4	4	4	5	4	4	2	2	2
508	2024/7/19 19:25:35	169秒	微信	N/A	118.249.120.15(湖南-长沙)	181	1	1	2	1	3	4	3	3	3	3	4	3	3	3	3	3	3	2	3	4	5	5	5	5	5	4	4	4	5	3	5	5	5	5	5	5	3	5	3	5	1	3	3
509	2024/7/19 19:26:41	284秒	微信	N/A	113.218.70.14(湖南-常德)	157	1	2	2	1	2	3	2	3	3	3	3	3	2	2	2	3	3	3	2	3	4	4	4	4	3	3	3	3	4	3	4	4	3	3	3	3	3	4	5	2	4	4	4
510	2024/7/19 19:33:46	508秒	微信	N/A	113.246.208.169(湖南-长沙)	155	1	1	2	1	14	3	2	3	2	3	3	3	2	1	2	3	2	2	2	3	5	4	5	4	4	5	5	4	4	3	3	4	3	3	3	3	3	4	4	3	3	3	2
511	2024/7/19 19:36:06	206秒	微信	N/A	113.246.254.246(湖南-长沙)	125	1	2	2	1	2	3	2	3	2	3	1	3	3	1	3	3	3	2	2	2	2	3	3	3	3	3	3	3	3	3	3	3	3	3	3	3	3	4	4	3	2	2	2
512	2024/7/19 19:39:19	379秒	微信	N/A	183.217.217.238(江西-赣州)	184	1	1	3	1	26	3	4	3	3	4	2	3	2	2	4	4	4	4	4	2	5	5	5	5	4	4	3	3	5	5	4	5	5	5	5	5	4	5	5	4	3	5	5
513	2024/7/19 19:44:17	220秒	微信	N/A	39.144.190.28(湖南-长沙)	175	1	2	2	1	4	2	3	4	2	4	4	4	3	1	4	4	4	4	3	4	5	5	5	5	5	5	5	5	5	5	5	5	5	4	4	4	4	4	5	4	2	3	2
514	2024/7/19 20:08:41	269秒	微信	N/A	223.147.223.45(湖南-衡阳)	146	1	1	3	1	19	3	3	3	1	3	3	2	2	1	4	3	3	2	2	1	3	3	3	4	3	3	3	3	3	2	3	3	3	3	3	3	2	3	4	2	3	4	4
515	2024/7/19 20:39:39	220秒	微信	N/A	117.163.198.229(江西-赣州)	149	1	2	3	1	12	3	2	3	3	3	1	3	2	2	2	3	3	2	3	2	4	4	4	3	4	4	4	4	4	4	4	4	4	4	3	3	3	3	4	3	3	3	2
516	2024/7/19 21:34:40	497秒	微信	N/A	39.144.169.141(江西-景德镇)	139	1	1	3	1	12	2	2	2	2	3	2	3	2	2	3	3	3	3	2	2	4	4	4	4	3	3	3	3	3	3	3	4	4	4	3	3	3	4	3	3	2	2	3
517	2024/7/19 21:40:12	244秒	微信	N/A	117.44.31.41(江西-赣州)	171	1	3	4	1	一年	4	3	4	4	4	1	4	2	1	3	4	3	2	4	4	5	5	5	5	5	5	4	5	5	4	5	5	5	5	5	5	4	5	5	4	1	1	1
518	2024/7/19 21:54:39	354秒	微信	N/A	117.136.123.155(江西-赣州)	134	1	1	3	1	16年	2	2	2	2	3	3	3	2	3	2	2	2	2	2	2	3	3	3	3	3	3	3	3	4	3	4	3	4	4	4	4	3	4	4	4	2	2	3
519	2024/7/19 22:49:10	338秒	微信	N/A	117.44.90.8(江西-赣州)	169	1	3	4	1	5	3	3	3	3	3	1	3	3	1	4	4	4	4	4	3	4	4	5	5	5	5	5	5	5	3	5	5	3	3	3	3	3	5	5	3	1	3	3
520	2024/7/19 23:56:55	206秒	微信	N/A	113.246.253.31(湖南-长沙)	157	1	1	2	1	8	4	2	4	2	4	3	4	3	3	4	4	3	3	3	3	4	3	4	3	4	4	4	4	3	3	3	3	5	5	4	4	3	4	4	3	3	1	4
521	2024/7/20 6:40:10	475秒	微信	N/A	223.104.132.167(湖南-长沙)	175	1	3	3	1	15	3	4	2	3	4	2	4	3	3	4	4	3	3	3	3	3	4	5	4	4	5	5	4	4	3	4	4	4	4	3	4	3	5	5	3	2	4	4
522	2024/7/20 7:43:53	214秒	微信	N/A	183.219.166.164(江西-赣州)	156	2	1	3	1	17	4	3	4	3	4	1	4	1	2	4	4	3	4	4	4	5	5	5	5	5	5	5	5	5	3	5	5	5	5	5	5	3	5	5	3	2	1	1
523	2024/7/20 9:40:05	590秒	微信	N/A	113.194.84.132(江西-赣州)	145	1	3	3	1	1年	2	1	1	4	4	1	4	2	1	1	3	4	4	1	1	5	5	5	5	5	5	5	5	5	5	5	5	5	5	5	5	5	5	5	5	1	1	1
524	2024/7/20 10:18:34	272秒	微信	N/A	223.104.132.124(湖南-长沙)	154	1	2	2	1	10	3	2	2	3	3	1	4	2	3	1	3	3	2	3	1	5	5	5	5	5	5	5	5	5	4	5	5	5	5	5	5	5	5	3	5	2	3	2
525	2024/7/20 15:17:38	182秒	微信	N/A	59.55.31.105(江西-赣州)	156	1	2	2	1	5	3	3	3	2	3	2	2	3	2	3	4	3	3	3	3	4	3	4	3	3	3	3	4	4	4	4	4	4	4	4	4	3	4	4	4	4	3	3
526	2024/7/20 15:24:41	267秒	微信	N/A	106.224.187.30(江西-南昌)	137	1	2	2	1	4	3	2	3	3	4	1	3	1	3	3	3	3	2	3	3	3	4	4	3	3	3	3	3	3	4	4	5	3	3	3	3	3	4	4	3	3	3	2
527	2024/7/20 15:24:57	336秒	微信	N/A	39.144.169.135(江西-景德镇)	151	1	1	2	1	6	4	3	4	4	3	1	4	2	3	1	4	3	2	3	3	5	5	5	5	4	3	4	4	5	5	4	5	3	2	1	3	5	5	4	5	1	1	1
528	2024/7/20 15:27:54	202秒	微信	N/A	111.18.138.131(陕西-西安)	158	1	1	1	1	5	3	3	3	3	3	2	3	2	3	3	3	4	2	2	2	5	5	5	5	5	5	5	5	3	4	4	4	4	4	5	5	4	4	3	3	2	2	2
529	2024/7/20 15:30:01	215秒	微信	N/A	111.18.250.153(陕西-榆林)	144	1	1	3	1	9	4	2	4	3	4	1	4	3	2	2	3	3	3	3	2	3	2	3	3	3	3	3	4	4	4	3	4	3	3	2	4	3	4	4	3	2	5	4
530	2024/7/20 15:39:43	540秒	微信	N/A	117.136.123.244(江西-赣州)	148	1	2	2	1	6	3	3	3	3	2	1	4	2	1	4	4	4	4	3	4	4	4	4	3	3	4	3	3	5	4	5	5	5	4	4	3	3	4	3	4	2	3	2
531	2024/7/20 15:40:17	372秒	微信	N/A	117.39.216.42(陕西-西安)	159	1	1	1	1	20年	3	4	2	3	4	1	2	2	3	4	3	4	3	2	2	3	3	3	4	3	3	4	4	4	2	2	3	5	5	4	3	2	3	5	2	4	4	4
532	2024/7/20 15:47:51	320秒	微信	N/A	1.84.27.56(陕西-汉中)	168	2	1	2	1	5	3	2	3	3	4	2	4	2	2	2	3	4	3	2	2	5	5	5	5	5	5	4	4	5	5	5	5	5	5	5	5	3	5	4	4	3	3	2
533	2024/7/20 15:48:36	409秒	微信	N/A	117.170.69.100(江西-赣州)	144	1	1	3	1	10	3	2	3	3	4	3	3	1	1	2	3	3	2	2	2	4	5	5	5	4	5	4	4	4	4	4	4	4	4	4	4	4	5	2	5	1	3	1
534	2024/7/20 17:04:01	507秒	微信	N/A	183.217.217.245(江西-赣州)	158	1	2	2	1	2年	3	2	3	3	4	2	3	3	3	3	3	3	2	3	3	4	4	4	4	4	4	4	4	4	3	3	4	4	3	4	4	3	4	3	2	2	4	5
535	2024/7/20 17:42:07	294秒	微信	N/A	113.140.164.162(陕西-汉中)	152	1	1	2	1	5	4	3	3	1	4	1	4	2	2	2	4	3	2	2	3	5	5	5	5	5	5	5	5	5	5	5	5	5	5	5	4	5	5	2	5	2	1	1
536	2024/7/20 18:10:59	480秒	微信	N/A	111.18.183.53(陕西-安康)	172	1	1	2	1	二年	3	2	4	4	4	1	4	2	3	4	4	4	2	4	2	5	5	5	5	5	4	4	4	5	4	4	5	5	5	5	4	4	5	5	4	2	4	4
537	2024/7/20 18:20:01	512秒	微信	N/A	111.19.79.244(陕西-延安)	117	2	1	3	1	0	3	3	3	2	3	1	3	1	2	2	3	2	1	1	3	4	4	3	2	3	1	2	2	2	2	2	4	5	5	5	5	4	4	4	3	2	1	1
538	2024/7/20 18:26:40	340秒	微信	N/A	106.224.178.96(江西-南昌)	133	1	1	2	1	5	3	1	3	3	4	2	2	1	1	2	2	3	2	4	4	4	3	3	4	3	1	1	2	5	5	5	5	3	3	3	3	5	5	4	4	1	2	2
539	2024/7/20 19:00:25	331秒	微信	N/A	39.144.109.117(山东-聊城)	166	2	2	2	1	5	3	3	3	2	4	3	4	3	4	2	3	4	4	4	3	5	5	5	5	5	5	5	5	5	5	5	5	4	4	4	4	4	5	4	5	1	1	1
540	2024/7/20 19:52:03	378秒	微信	N/A	117.136.86.95(陕西-西安)	151	1	1	1	1	7	2	3	2	3	3	1	3	1	2	2	2	3	3	2	3	4	4	4	4	4	4	4	4	4	4	4	4	4	4	4	4	4	4	4	3	3	3	4
541	2024/7/20 20:16:37	1427秒	微信	N/A	113.201.75.118(陕西-渭南)	180	2	1	3	1	副校长	4	4	4	4	4	2	4	1	1	4	4	4	1	4	4	5	5	5	5	5	5	5	5	5	5	5	5	5	5	5	5	5	5	5	5	1	1	5
[truncated: 8 more columns]
